# Supplementary material for: Shades of Fine Dark Chocolate Colors: Polyphenol Metabolomics and Molecular Networking to Enlighten the Brown from the Black
Source: Metabolites. 2023 May 17;13(5):667. doi: 10.3390/metabo13050667 (PMC10224107; doi:10.3390/metabo13050667)
Supplement: Supplementary file 1 [file metabolites-13-00667-s001.zip]

Archive with 2 entries (2 files):
- metabolites-2372229-supplementary.pdf
- Table S3_Dataset.xlsx
