# Supplementary material for: Shades of Fine Dark Chocolate Colors: Polyphenol Metabolomics and Molecular Networking to Enlighten the Brown from the Black
Source: Metabolites. 2023 May 17;13(5):667. doi: 10.3390/metabo13050667 (PMC10224107; doi:10.3390/metabo13050667)
Supplement: Supplementary file 1 [file metabolites-13-00667-s001.zip › Table S3_Dataset.xlsx]

## Sheet: Feuil1
Feature (Retention time and m/z value)		Areas: sample 184	Areas: sample 185	Areas: sample 51	Areas: sample 186	Areas: sample 57	Areas: sample 50	Areas: sample 15	Areas: sample 54	Areas: sample 206	Areas: sample 217	Areas: sample 181	Areas: sample 182	Areas: sample 214	Areas: sample 215	Areas: sample 178	Areas: sample 216
Retention time [min]	Measured m/z
1.082	275.01	4.6133e+06	3.49237e+06	2.33035e+06	5.17743e+06	2.46251e+06	1.24132e+06	3.35817e+06	1.84731e+06	2.78936e+06	2.40391e+06	2.05199e+06	2.74259e+06	2.37065e+06	2.93891e+06	1.98465e+06	2.71758e+06
1.135	386.12	2.43826e+06	1.62505e+06	775146	2.56092e+06	1.19892e+06	392972	1.56063e+06	687906	1.04038e+06	1.65087e+06	909109	1.18086e+06	1.03563e+06	1.25506e+06	990387	1.6847e+06
1.187	403.124	1.63162e+06	1.94059e+06	2.80704e+06	1.25812e+06	2.74781e+06	2.11095e+06	2.4997e+06	2.31096e+06	1.42371e+06	1.54815e+06	1.51821e+06	2.29966e+06	1.40332e+06	2.15627e+06	1.37127e+06	1.72987e+06
1.195	274.141	786984	508803	684593	474107	711643	739753	859737	966950	667176	442214	554755	1.45244e+06	650482	890818	921886	748778
1.313	382.993	121705	156676	125364	175315	123348	118153	140187	364370	153154	118057	129076	146685	205971	120440	1.12452e+06	135540
1.317	427.99	321229	511800	1.22469e+06	649253	507455	333673	635358	2.05107e+06	829291	164351	254551	608345	1.23991e+06	451009	6.72086e+06	439580
1.573	429.161	3.97577e+06	1.71367e+06	4.41496e+06	5.74615e+06	4.08872e+06	2.97683e+06	1.08225e+07	4.45454e+06	5.24386e+06	1.56492e+07	6.67569e+06	2.89143e+06	6.49373e+06	5.35783e+06	2.78988e+06	4.20669e+06
1.582	482.072	3.16457e+06	1.03318e+06	2.70624e+06	4.90405e+06	1.85247e+06	1.49847e+06	7.36625e+06	2.40489e+06	4.51814e+06	9.51126e+06	4.6553e+06	2.03755e+06	4.54922e+06	3.58988e+06	1.59029e+06	2.4751e+06
1.583	383.155	1.2407e+07	5.08015e+06	1.12534e+07	1.62679e+07	1.14338e+07	8.36227e+06	2.8365e+07	1.21177e+07	1.17412e+07	3.92595e+07	1.7655e+07	8.74309e+06	1.60765e+07	1.43006e+07	7.19916e+06	1.08488e+07
1.727	483.257	5.15828e+06	4.73982e+06	4.45538e+06	3.99633e+06	5.49472e+06	2.79517e+06	6.6107e+06	5.27501e+06	5.98882e+06	4.94065e+06	4.36462e+06	8.10152e+06	4.67369e+06	7.13414e+06	6.00365e+06	5.44928e+06
1.888	591	1.89762e+06	1.89561e+06	1.23905e+06	2.40567e+06	883124	315849	1.20309e+06	587091	1.49727e+06	909263	1.07465e+06	1.07183e+06	780000	1.07544e+06	847033	854113
1.891	265.004	1.99939e+06	1.6094e+06	833476	2.2384e+06	1.15384e+06	490231	1.21561e+06	922273	1.21466e+06	927528	756854	1.08304e+06	840688	1.27044e+06	1.0709e+06	1.21631e+06
1.896	308.994	6.99014e+06	7.11325e+06	5.43098e+06	8.24688e+06	4.74921e+06	2.54011e+06	5.65879e+06	3.77063e+06	6.13721e+06	4.6764e+06	4.77987e+06	4.94246e+06	4.11452e+06	5.24207e+06	4.46365e+06	4.6014e+06
1.897	310.002	3.39944e+06	3.48697e+06	2.60541e+06	3.61944e+06	2.89061e+06	1.6343e+06	2.85543e+06	2.55909e+06	3.38015e+06	3.08401e+06	2.68006e+06	3.25947e+06	2.8969e+06	2.79414e+06	3.00465e+06	2.98607e+06
1.925	153.019	622121	672289	1.28088e+06	546530	1.15023e+06	1.34225e+06	1.13495e+06	1.6936e+06	4.60274e+06	3.38023e+06	2.85386e+06	4.34077e+06	3.35595e+06	5.03449e+06	3.4271e+06	4.78358e+06
2.029	479.14	1.72996e+06	1.53845e+06	2.21406e+06	1.00777e+06	2.43899e+06	2.56232e+06	2.24796e+06	2.03178e+06	1.29288e+06	729645	1.06034e+06	845143	1.08322e+06	1.37976e+06	1.06446e+06	816449
2.046	383.155	1.88857e+06	1.25569e+06	2.16582e+06	2.59687e+06	2.39107e+06	1.96019e+06	4.74407e+06	2.25486e+06	2.00657e+06	4.28798e+06	2.72613e+06	2.07381e+06	3.35268e+06	2.72384e+06	2.1467e+06	2.39691e+06
2.077	198.077	784740	1.37748e+06	1.31568e+06	775496	2.44923e+06	1.4431e+06	3.61803e+06	1.47277e+06	3.40649e+06	1.13959e+06	1.79134e+06	1.86966e+06	1.6849e+06	914290	1.18772e+06	1.09102e+06
2.165	201.124	2.94155e+06	2.98442e+06	1.91016e+06	2.87442e+06	2.65707e+06	607105	2.16697e+06	1.6629e+06	1.50972e+06	1.50391e+06	1.21166e+06	1.78056e+06	1.5068e+06	2.03774e+06	1.56296e+06	2.14489e+06
2.235	293.114	3.77284e+06	2.98215e+06	2.36046e+06	3.12708e+06	4.05027e+06	1.60825e+06	2.59288e+06	2.62274e+06	2.1452e+06	1.40109e+06	1.35862e+06	2.26443e+06	2.01581e+06	2.27096e+06	1.87412e+06	2.56758e+06
2.254	284.162	1.32217e+06	1.5973e+06	1.10965e+06	891725	1.48084e+06	1.02571e+06	1.67686e+06	1.25745e+06	1.27468e+06	900596	1.17976e+06	2.2012e+06	1.41919e+06	1.27774e+06	1.46068e+06	1.61356e+06
2.256	433.135	2.96691e+06	2.23566e+06	3.57209e+06	1.57933e+06	4.30966e+06	3.7528e+06	2.96297e+06	2.55968e+06	2.38611e+06	990407	1.62709e+06	1.35787e+06	1.67305e+06	1.97706e+06	1.64745e+06	1.42014e+06
2.277	198.077	435726	778265	788069	469073	1.73834e+06	908337	2.15061e+06	781765	2.15169e+06	719649	1.14976e+06	965901	1.11092e+06	565197	664126	688265
2.518	541.073	6.97181e+06	8.67214e+06	8.27914e+06	6.05506e+06	6.27547e+06	4.93443e+06	6.17196e+06	5.881e+06	8.45879e+06	5.59096e+06	3.68188e+06	6.96531e+06	5.08941e+06	6.89038e+06	3.58397e+06	2.49989e+06
2.519	442.156	4.09304e+07	3.87769e+07	3.59502e+07	2.75322e+07	3.8246e+07	2.75185e+07	2.9211e+07	3.26885e+07	3.49264e+07	2.97998e+07	1.54115e+07	3.4352e+07	2.37454e+07	3.57607e+07	2.0484e+07	1.29834e+07
2.522	488.161	1.5168e+07	1.47425e+07	1.3656e+07	1.05893e+07	1.46195e+07	1.03814e+07	1.21493e+07	1.23617e+07	9.85215e+06	1.12545e+07	5.5786e+06	1.33472e+07	8.54828e+06	1.2179e+07	7.86641e+06	4.95613e+06
2.682	221.093	3.18224e+06	2.53021e+06	1.61603e+06	2.93103e+06	2.58988e+06	1.08272e+06	1.99311e+06	1.70336e+06	1.76473e+06	1.34222e+06	1.10864e+06	1.78489e+06	1.50881e+06	1.9092e+06	1.64711e+06	2.36458e+06
2.73	329.088	2.73299e+06	2.82478e+06	2.54008e+06	2.61011e+06	4.07927e+06	2.84801e+06	4.31101e+06	3.57159e+06	2.41549e+06	2.62429e+06	2.85614e+06	1.81769e+06	2.62935e+06	2.85067e+06	1.74293e+06	2.0301e+06
2.733	474.01	2.15218e+06	2.51657e+06	2.38534e+06	2.11061e+06	2.72764e+06	2.31983e+06	3.95e+06	2.89592e+06	2.04731e+06	1.82016e+06	2.18366e+06	1.54631e+06	2.0359e+06	2.05473e+06	1.27349e+06	1.47842e+06
2.785	279.135	3.46932e+06	2.87153e+06	2.4222e+06	3.27109e+06	3.0659e+06	1.71162e+06	2.51094e+06	2.53163e+06	2.53952e+06	1.70851e+06	1.35303e+06	2.72881e+06	2.13201e+06	2.35711e+06	2.48995e+06	2.79168e+06
2.942	397.171	1.14726e+07	1.23947e+07	1.2525e+07	9.74255e+06	1.23842e+07	9.59711e+06	1.15628e+07	1.03729e+07	1.41006e+07	2.4073e+07	5.1291e+06	1.27184e+07	9.86084e+06	1.17934e+07	9.22911e+06	5.34325e+06
2.95	443.176	4.92679e+06	5.30643e+06	5.6529e+06	4.38682e+06	5.30881e+06	4.20288e+06	5.15613e+06	4.45778e+06	6.00075e+06	1.03275e+07	2.20069e+06	5.44746e+06	4.22434e+06	5.19037e+06	4.12969e+06	2.29105e+06
3.138	178.018	1.44054e+06	1.72267e+06	2.85845e+06	1.14873e+06	2.15133e+06	1.61237e+06	1.76526e+06	1.76788e+06	2.00455e+06	1.7881e+06	1.49203e+06	1.5298e+06	2.83232e+06	987522	681368	398630
3.186	480.057	441037	1.12017e+06	1.3852e+06	620270	355961	610806	4.60427e+06	841502	579773	812069	1.8724e+06	1.41147e+06	915510	1.01333e+06	765968	322402
3.188	381.14	1.73029e+06	4.513e+06	4.46981e+06	2.37481e+06	2.03263e+06	2.29536e+06	1.70826e+07	3.62809e+06	2.1432e+06	3.3622e+06	5.90719e+06	5.19978e+06	3.82259e+06	3.82412e+06	3.01564e+06	1.33949e+06
3.189	395.155	512131	3.75184e+06	313713	4.91783e+06	3.39969e+06	908920	4.55951e+06	3.82809e+06	1.81123e+07	6.85215e+06	212242	1.01892e+07	2.34235e+06	5.51601e+06	5.65475e+06	5.64049e+06
3.415	374.102	1.08564e+07	1.10354e+07	1.1194e+07	1.04859e+07	1.39898e+07	4.21531e+06	1.65625e+07	1.22538e+07	1.10121e+07	7.93658e+06	1.05337e+07	1.27043e+07	9.84249e+06	9.76624e+06	9.45839e+06	5.74665e+06
3.477	181.051	2.55654e+06	1.07045e+06	632500	1.0087e+06	1.0666e+06	670526	489217	859795	2.32175e+06	1.90245e+06	978546	1.23129e+06	965006	1.3872e+06	1.51932e+06	3.39595e+06
3.51	433.113	4.85143e+06	4.34457e+06	2.52991e+06	3.59078e+06	3.54412e+06	1.66191e+06	6.12006e+06	2.74378e+06	5.21159e+06	2.95055e+06	2.34776e+06	5.07601e+06	3.53193e+06	5.74661e+06	2.21334e+06	1.97329e+06
3.607	488.145	7.17065e+06	7.01252e+06	7.20744e+06	6.48285e+06	8.25262e+06	2.88708e+06	9.58831e+06	6.56669e+06	7.05115e+06	5.61702e+06	8.24907e+06	8.98931e+06	6.09189e+06	6.67236e+06	6.74824e+06	3.94782e+06
3.958	227.104	6.24886e+06	5.80725e+06	3.27812e+06	7.21696e+06	4.50734e+06	1.54916e+06	5.33739e+06	3.05266e+06	3.70226e+06	4.33845e+06	4.13588e+06	4.41044e+06	3.1199e+06	3.74269e+06	3.96553e+06	3.70298e+06
4.184	429.21	6.62523e+06	6.50766e+06	3.01082e+06	7.90069e+06	4.43588e+06	1.13742e+06	4.40419e+06	2.5869e+06	1.9178e+06	4.24354e+06	2.81313e+06	3.18311e+06	2.74942e+06	3.36191e+06	2.46284e+06	3.02972e+06
4.227	235.109	4.06703e+06	3.6086e+06	2.48846e+06	3.80795e+06	3.46601e+06	1.23042e+06	2.84139e+06	2.2647e+06	2.34507e+06	1.9697e+06	1.86926e+06	2.68961e+06	2.34491e+06	2.66289e+06	2.10291e+06	2.89769e+06
4.27	259.076	3.30492e+06	2.91733e+06	2.3338e+06	3.63803e+06	3.26574e+06	535673	3.70885e+06	2.1289e+06	2.0964e+06	2.09759e+06	2.52567e+06	2.10774e+06	1.77493e+06	2.34321e+06	1.74504e+06	1.14263e+06
4.304	266.067	2.34884e+06	3.993e+06	1.4735e+06	1.54473e+06	3.01485e+06	1.83653e+06	1.80043e+06	2.10419e+06	1.61512e+06	1.68926e+06	1.81808e+06	2.33967e+06	900498	1.67178e+06	2.75232e+06	2.10657e+06
4.324	500.247	3.10691e+06	3.54418e+06	2.61483e+06	1.7888e+06	3.78233e+06	1.00132e+06	2.40257e+06	2.17415e+06	1.67178e+06	2.0867e+06	1.90205e+06	2.37389e+06	1.86458e+06	2.4252e+06	1.4796e+06	1.55117e+06
4.379	167.038	1.45998e+07	2.19753e+07	3.52572e+07	1.1994e+07	1.79669e+07	1.55559e+07	1.69924e+07	2.21673e+07	7.11412e+06	5.49514e+06	3.01995e+07	6.80756e+06	2.40358e+07	2.3734e+07	4.09886e+06	3.60999e+06
4.42	175.061	999459	1.10355e+06	1.58391e+06	525340	1.10921e+06	2.01052e+06	654661	1.51113e+06	2.81258e+06	902857	1.12704e+06	2.79349e+06	1.03174e+06	1.48323e+06	1.30318e+06	1.93879e+06
4.494	211.065	54064.4	104635	425376	55939.1	93786.6	190853	79977.6	247642	1.02968e+06	1.26361e+06	93562.7	1.61751e+06	58156.9	97767	1.338e+06	53329
4.553	359.098	2.52536e+06	3.02771e+06	5.09969e+06	3.11553e+06	4.52559e+06	4.39869e+06	5.03877e+06	4.61078e+06	1.66733e+06	1.96916e+06	2.41884e+06	2.4888e+06	2.06886e+06	2.67701e+06	1.953e+06	1.6734e+06
4.597	467.119	59254.8	75666.4	440721	95033.4	769120	505771	402321	634809	2.40564e+06	683900	1.02129e+06	1.62205e+06	1.39557e+06	1.51661e+06	1.31385e+06	1.26495e+06
4.633	227.104	3.69808e+06	4.63635e+06	1.47865e+06	4.43439e+06	1.85232e+06	595512	3.72747e+06	1.33901e+06	2.33081e+06	5.1059e+06	3.87257e+06	2.97638e+06	2.51447e+06	2.93862e+06	1.72403e+06	2.11558e+06
4.697	397.22	1.42223e+07	1.25451e+07	1.02483e+07	1.09173e+07	1.2761e+07	5.18285e+06	1.54966e+07	1.16889e+07	1.47824e+07	1.32022e+07	1.33208e+07	1.7715e+07	1.39959e+07	1.68933e+07	1.04423e+07	1.12218e+07
4.698	450.131	1.96902e+06	2.17756e+06	1.86196e+06	1.90029e+06	1.6601e+06	722338	2.54824e+06	1.71443e+06	2.39228e+06	2.05334e+06	2.334e+06	2.80545e+06	2.10969e+06	2.74386e+06	1.47398e+06	1.79604e+06
4.71	397.171	3.85501e+06	2.81705e+06	2.88331e+06	671099	1.95537e+06	2.99919e+06	969330	1.96161e+06	3.16159e+06	1.83228e+06	539149	791174	995222	2.8035e+06	1.56529e+06	328506
4.798	302.162	2.37016e+06	2.49521e+06	709651	2.93725e+06	1.02419e+06	237202	2.23821e+06	755954	1.31292e+06	2.77158e+06	2.23261e+06	2.0014e+06	1.52537e+06	1.70509e+06	1.25587e+06	1.25368e+06
4.807	485.236	2.91103e+06	3.9633e+06	1.85799e+06	2.37895e+06	3.29476e+06	1.22268e+06	2.30765e+06	1.68589e+06	1.71091e+06	3.22379e+06	2.26119e+06	1.76021e+06	1.72338e+06	1.88715e+06	1.77739e+06	2.71925e+06
4.854	669.285	4.28921e+06	3.29294e+06	1.38008e+06	3.11751e+06	2.64273e+06	321607	1.81306e+06	840874	1.84772e+06	1.78381e+06	934840	1.87424e+06	1.64004e+06	1.6916e+06	1.24017e+06	1.82693e+06
4.907	308.135	1.07274e+06	676486	481096	345498	1.42233e+06	113866	536127	278067	3.0561e+06	1.89877e+06	712587	1.29302e+06	333143	584606	825467	748959
4.93	229.156	6.50729e+06	5.97314e+06	4.81679e+06	5.33709e+06	6.544e+06	2.19217e+06	4.21887e+06	4.24253e+06	3.90675e+06	3.14966e+06	2.78898e+06	4.24505e+06	3.56221e+06	4.2234e+06	3.64526e+06	4.36617e+06
4.932	227.104	1.45784e+06	1.73439e+06	665675	1.72291e+06	763230	327709	1.81652e+06	774013	1.41284e+06	2.49583e+06	2.00931e+06	1.60294e+06	1.16781e+06	1.54629e+06	995771	1.11623e+06
4.937	323.135	2.80658e+06	2.55712e+06	3.42448e+06	2.87592e+06	3.29376e+06	3.74558e+06	4.18647e+06	3.73133e+06	2.32029e+06	2.59943e+06	2.67828e+06	3.171e+06	2.0848e+06	2.50283e+06	2.33508e+06	1.75919e+06
5.016	486.231	5.36696e+06	4.42727e+06	2.15417e+06	5.74804e+06	3.61791e+06	720860	2.70718e+06	1.53644e+06	1.4771e+06	2.02903e+06	1.36358e+06	2.02894e+06	1.85763e+06	2.10028e+06	1.50654e+06	1.81863e+06
5.018	291.099	3.68159e+06	3.35389e+06	1.69045e+06	3.91105e+06	2.68663e+06	756449	2.87767e+06	1.47472e+06	2.0963e+06	2.6927e+06	2.24067e+06	2.36164e+06	1.84199e+06	2.34008e+06	2.17663e+06	2.47567e+06
5.04	870.407	3.35728e+06	3.44869e+06	1.72091e+06	2.68721e+06	2.71377e+06	419885	2.44177e+06	1.17689e+06	2.22966e+06	2.49014e+06	1.53303e+06	2.25061e+06	2.12203e+06	2.33173e+06	1.17463e+06	1.8465e+06
5.042	451.124	639131	599599	870261	537730	1.1525e+06	933183	1.09436e+06	1.11103e+06	3.54127e+06	2.13975e+06	2.29511e+06	3.92458e+06	1.73685e+06	3.6422e+06	3.32982e+06	3.32695e+06
5.044	379.162	2.05047e+06	1.76791e+06	1.18332e+06	1.77976e+06	1.32483e+06	627701	1.47575e+06	1.06777e+06	1.79323e+06	1.42403e+06	1.21415e+06	1.86193e+06	1.54993e+06	1.61121e+06	1.5923e+06	1.71356e+06
5.058	373.117	65067.4	52897.2	272290	75977.1	94586.3	442305	74300	179042	3.52647e+06	4.29772e+06	51324.4	3.22364e+06	53642.7	65195.2	1.10301e+06	78470.3
5.066	557.269	2.86279e+06	2.87531e+06	2.24203e+06	1.63929e+06	3.77486e+06	887287	1.96694e+06	1.75535e+06	1.4492e+06	1.3005e+06	1.1655e+06	1.98357e+06	1.56971e+06	1.67259e+06	1.01646e+06	1.18886e+06
5.068	293.151	2.37658e+06	1.92411e+06	1.09082e+06	2.17657e+06	1.62801e+06	489633	1.25141e+06	996485	1.34715e+06	1.13418e+06	904794	1.29804e+06	1.13733e+06	1.38319e+06	1.1517e+06	1.71058e+06
5.07	355.162	4.36585e+06	4.42836e+06	3.47566e+06	4.27675e+06	3.35576e+06	1.26177e+06	5.25507e+06	2.3473e+06	3.40999e+06	2.83617e+06	3.26565e+06	5.36502e+06	3.91052e+06	2.9523e+06	3.02205e+06	3.67191e+06
5.078	820.371	1.41453e+06	1.26212e+06	2.29711e+06	905711	1.57289e+06	1.12179e+06	2.07017e+06	2.04968e+06	2.48176e+06	1.05175e+06	1.31402e+06	3.2954e+06	1.96142e+06	2.46859e+06	2.58199e+06	1.64604e+06
5.132	482.309	6.54815e+06	7.98334e+06	4.43543e+06	3.51554e+06	6.59595e+06	1.91096e+06	5.32323e+06	4.10456e+06	5.73308e+06	5.97099e+06	4.61558e+06	6.3976e+06	5.52322e+06	5.10674e+06	4.95131e+06	4.90983e+06
5.164	531.081	2.85551e+06	2.32042e+06	1.75474e+06	1.58589e+06	2.14553e+06	1.39541e+06	1.40281e+06	1.53802e+06	1.06033e+06	933959	2.63875e+06	64415.7	638080	2.39595e+06	60315.6	458051
5.21	450.046	1.20165e+06	1.03285e+06	2.43695e+06	1.66124e+06	1.77631e+06	1.64499e+06	2.39917e+06	1.72832e+06	1.33883e+06	1.40821e+06	2.51988e+06	1.10204e+06	1.63865e+06	1.89842e+06	776552	1.64395e+06
5.213	351.129	5.1699e+06	3.94919e+06	8.30743e+06	5.67881e+06	8.02231e+06	6.83171e+06	9.55218e+06	7.20418e+06	4.66824e+06	5.5312e+06	8.97566e+06	4.46089e+06	6.39435e+06	7.89651e+06	3.64583e+06	7.1575e+06
5.234	425.166	119654	413796	74207	512388	243029	88777.6	448029	190865	3.58614e+06	308846	291631	1.37506e+06	277963	428822	576253	635535
5.24	369.028	1.95587e+06	2.11834e+06	1.88361e+06	1.78702e+06	2.05226e+06	1.45563e+06	2.94208e+06	2.26403e+06	1.56771e+06	2.71002e+06	3.17416e+06	257397	1.47635e+06	2.50378e+06	209556	1.97301e+06
5.297	451.124	4.50906e+06	2.52977e+06	2.7934e+06	2.80598e+06	3.40627e+06	2.88234e+06	4.7439e+06	3.83609e+06	3.29068e+06	3.689e+06	3.72123e+06	3.8367e+06	3.18561e+06	3.83493e+06	2.62231e+06	3.12253e+06
5.363	577.135	1.22984e+07	1.47581e+07	5.68654e+06	1.26595e+07	6.5237e+06	5.91672e+06	9.54949e+06	7.64538e+06	8.39677e+06	7.49815e+06	5.61606e+06	1.24045e+07	1.08637e+07	9.47693e+06	6.91617e+06	4.99691e+06
5.366	425.166	184025	891665	39567.1	1.21027e+06	566417	216054	1.25322e+06	529698	5.63408e+06	1.04353e+06	820985	2.89175e+06	940319	998755	1.61357e+06	4.12922e+06
5.41	328.151	2.97998e+06	2.84822e+06	2.65096e+06	3.06354e+06	2.45013e+06	2.00214e+06	3.6165e+06	3.06962e+06	1.82295e+06	2.24416e+06	2.93325e+06	3.30719e+06	2.44919e+06	2.62716e+06	1.95925e+06	1.72601e+06
5.414	209.068	527605	693763	1.04251e+06	469560	960876	841723	750006	1.06566e+06	2.42937e+06	363041	412577	1.80159e+06	1.5048e+06	2.30085e+06	1.2113e+06	1.42542e+06
5.437	433.113	2.24652e+06	1.36853e+06	1.57962e+06	1.41524e+06	1.93439e+06	785613	2.85017e+06	1.3526e+06	2.50987e+06	1.02395e+06	1.44253e+06	1.83846e+06	1.41741e+06	2.4547e+06	1.09012e+06	1.05541e+06
5.459	378.13	3.36288e+06	3.76348e+06	1.79307e+06	3.97991e+06	1.83607e+06	922126	3.11061e+06	1.69483e+06	1.8857e+06	3.66031e+06	2.96664e+06	2.75248e+06	2.50231e+06	2.60219e+06	2.23515e+06	2.24025e+06
5.474	329.091	7.22341e+06	1.37106e+07	1.81363e+07	1.47654e+07	1.56121e+07	1.3342e+07	2.43787e+07	1.08635e+07	1.35639e+07	7.9269e+06	2.05597e+07	1.56817e+07	2.18106e+07	1.14595e+07	4.47309e+06	1.88975e+07
5.482	509.906	2.65581e+06	3.5218e+06	4.60974e+06	3.91735e+06	3.05186e+06	2.55571e+06	3.8017e+06	2.547e+06	2.25762e+06	2.51837e+06	2.87856e+06	3.01274e+06	2.59898e+06	2.25216e+06	2.54283e+06	1.9616e+06
5.482	258.994	1.96045e+06	2.58163e+06	3.59805e+06	2.69308e+06	2.36209e+06	1.95636e+06	3.43976e+06	2.03651e+06	1.61653e+06	1.99911e+06	2.21507e+06	2.27193e+06	1.78696e+06	1.78728e+06	1.86714e+06	1.37514e+06
5.483	642.042	1.66571e+06	2.30357e+06	4.10762e+06	2.05964e+06	2.255e+06	1.53309e+06	4.17889e+06	1.96936e+06	913229	1.70629e+06	1.79993e+06	1.86753e+06	1.19262e+06	1.27566e+06	1.30251e+06	726729
5.483	179.035	2.83821e+06	3.51648e+06	4.3321e+06	3.42869e+06	3.81436e+06	3.12387e+06	4.73957e+06	2.95714e+06	1.96464e+06	2.88134e+06	2.8728e+06	3.05348e+06	2.40289e+06	2.45519e+06	2.37105e+06	1.85861e+06
5.484	294.062	1.28941e+08	1.45143e+08	1.93609e+08	1.44088e+08	1.71065e+08	1.28886e+08	2.1249e+08	1.31139e+08	8.66952e+07	1.24191e+08	1.19049e+08	1.32976e+08	1.05887e+08	1.06788e+08	1.09081e+08	8.22617e+07
5.486	348.988	1.32649e+06	1.6733e+06	2.55716e+06	1.89937e+06	1.63291e+06	1.32286e+06	2.30412e+06	1.36646e+06	1.11388e+06	1.41291e+06	1.59756e+06	1.4728e+06	1.1934e+06	1.11048e+06	1.16752e+06	904740
5.486	276.051	1.2724e+06	1.37164e+06	1.83427e+06	1.3462e+06	1.69285e+06	1.24782e+06	2.11721e+06	1.21829e+06	805760	1.25652e+06	1.15361e+06	1.32629e+06	1.03534e+06	1.02743e+06	1.04482e+06	734978
5.487	378.014	1.43424e+06	1.6142e+06	1.77412e+06	1.57711e+06	2.17868e+06	1.51274e+06	2.50157e+06	1.63936e+06	1.02296e+06	1.45524e+06	1.395e+06	1.76479e+06	1.26022e+06	1.28017e+06	1.52872e+06	1.01927e+06
5.489	292.046	1.80015e+06	2.16492e+06	2.75532e+06	2.23983e+06	2.48297e+06	1.87978e+06	3.13243e+06	2.00033e+06	1.33151e+06	1.92743e+06	1.68365e+06	2.03021e+06	1.57401e+06	1.5314e+06	1.69224e+06	1.17999e+06
5.53	577.135	1.63806e+07	1.02753e+07	4.64825e+06	7.9418e+06	8.88948e+06	6.74128e+06	7.28358e+06	7.09049e+06	6.44262e+06	5.41997e+06	4.29273e+06	9.60093e+06	6.78576e+06	6.78377e+06	6.35952e+06	4.58719e+06
5.532	542.33	1.76176e+06	1.66074e+06	1.15548e+06	1.08227e+06	939589	263703	990897	838815	1.94072e+06	1.5556e+06	1.06451e+06	2.38376e+06	1.63334e+06	1.68894e+06	1.55806e+06	1.72921e+06
5.543	467.119	58924.5	124034	342931	86475.3	577824	496669	405905	565992	2.21248e+06	772246	885885	1.55063e+06	1.38384e+06	1.29854e+06	1.21654e+06	1.2023e+06
5.551	298.177	4.2844e+06	3.91997e+06	6.34192e+06	2.19251e+06	7.35582e+06	2.68539e+06	5.07093e+06	5.25651e+06	5.20343e+06	2.15569e+06	3.34084e+06	4.90377e+06	4.76719e+06	5.10339e+06	3.44875e+06	3.90713e+06
5.688	329.091	4.93462e+06	1.25467e+07	1.12795e+07	1.11798e+07	1.21872e+07	7.75803e+06	1.15677e+07	1.34266e+07	5.3583e+06	1.43042e+07	1.11066e+07	4.82446e+06	7.7042e+06	2.53726e+06	8.05311e+06	1.98089e+06
5.716	407.193	3.11686e+06	3.17442e+06	3.399e+06	2.0977e+06	2.63154e+06	2.56924e+06	2.648e+06	2.77786e+06	3.82315e+06	2.82921e+06	2.94505e+06	4.72164e+06	3.30393e+06	2.8646e+06	3.94343e+06	3.39545e+06
5.718	632.062	2.5798e+06	2.19771e+06	826031	1.76359e+06	1.04931e+06	1.09038e+06	1.53935e+06	1.13204e+06	1.50787e+06	724654	633163	1.83049e+06	1.86249e+06	1.49466e+06	751942	428394
5.721	433.993	3.3119e+07	3.22056e+07	2.34521e+07	3.34516e+07	2.26768e+07	2.12402e+07	2.85112e+07	2.15731e+07	2.87219e+07	1.81202e+07	1.9857e+07	2.98562e+07	3.07705e+07	2.87935e+07	1.78663e+07	1.64319e+07
5.721	289.072	2.68267e+08	2.33205e+08	1.35071e+08	2.04459e+08	1.76906e+08	1.63758e+08	1.95948e+08	1.62693e+08	1.84112e+08	1.25913e+08	1.12186e+08	2.11716e+08	2.29323e+08	1.9356e+08	1.2658e+08	1.13794e+08
5.724	311.054	2.1882e+06	1.57756e+06	917937	1.57425e+06	1.543e+06	1.2692e+06	1.57833e+06	1.51143e+06	1.45836e+06	986519	755671	1.5883e+06	1.45796e+06	1.63001e+06	917410	829655
5.725	287.056	2.45598e+06	2.13856e+06	1.25302e+06	1.92767e+06	1.65103e+06	1.53052e+06	1.73255e+06	1.53199e+06	1.74439e+06	1.18223e+06	1.15005e+06	2.06575e+06	2.09404e+06	1.74482e+06	1.20757e+06	1.0831e+06
5.726	290.115	3.23924e+06	3.12723e+06	1.86625e+06	2.82445e+06	2.79978e+06	543666	1.6663e+06	1.34306e+06	1.6257e+06	1.34406e+06	1.20539e+06	1.82411e+06	1.7371e+06	1.84804e+06	1.49849e+06	1.93666e+06
5.727	890.338	1.68713e+06	1.53856e+06	2.51687e+06	1.46187e+06	2.11855e+06	2.18343e+06	1.12211e+06	1.98608e+06	682256	305434	641879	849751	1.0273e+06	665441	911285	496518
5.741	329.088	2.94482e+06	2.2466e+06	2.70722e+06	2.45598e+06	3.42009e+06	3.12161e+06	3.76524e+06	3.73072e+06	2.20172e+06	1.40612e+06	2.21007e+06	3.19518e+06	2.7359e+06	2.4236e+06	1.45793e+06	2.9169e+06
5.78	501.147	3.83915e+06	1.54265e+06	2.10859e+06	2.80416e+06	1.46596e+06	3.04055e+06	2.76226e+06	2.16967e+06	2.1795e+06	208026	995129	1.49311e+06	1.92134e+06	1.68401e+06	957349	1.17026e+06
5.792	467.214	2.88776e+06	2.35048e+06	2.4947e+06	2.39341e+06	2.52226e+06	1.48761e+06	2.56995e+06	2.42348e+06	2.75117e+06	1.9015e+06	2.0007e+06	3.38643e+06	2.33205e+06	2.98951e+06	2.58866e+06	2.28272e+06
5.798	425.166	54253.5	180139	49996.3	273061	105635	72029.9	208623	135307	1.54276e+06	199496	238763	421135	139029	238716	246445	393852
5.819	395.155	2.89417e+06	476700	413012	320353	531915	439097	960845	241273	793893	2.16337e+06	390159	953493	517303	1.11188e+06	667233	952794
5.838	179.035	1.10847e+06	1.24758e+06	1.37397e+06	1.12704e+06	1.60957e+06	1.03217e+06	2.06407e+06	984639	1.03247e+06	1.13682e+06	644746	1.08653e+06	1.03947e+06	1.34021e+06	909600	983029
5.857	409.044	1.36031e+06	1.85585e+06	2.60467e+06	1.00254e+06	3.13495e+06	1.36354e+06	1.81577e+06	1.45496e+06	983011	954337	715373	3.14399e+06	1.1385e+06	1.55109e+06	1.39644e+06	3.05066e+06
5.9	470.225	2.95499e+06	2.50095e+06	1.26659e+06	2.79279e+06	2.07385e+06	959831	2.16122e+06	1.33264e+06	1.30165e+06	1.55424e+06	1.26192e+06	1.40438e+06	1.29876e+06	1.4141e+06	1.22222e+06	1.26427e+06
5.972	274.12	3.99794e+06	4.88219e+06	2.10435e+06	3.61891e+06	3.23153e+06	615363	1.91165e+06	1.51392e+06	1.90379e+06	2.60719e+06	1.93351e+06	1.98249e+06	2.0482e+06	2.00954e+06	1.87515e+06	2.76466e+06
5.989	433.113	6.37249e+06	4.35055e+06	5.70508e+06	4.65469e+06	5.39614e+06	3.74059e+06	6.51037e+06	4.55816e+06	9.05769e+06	3.37472e+06	3.87437e+06	6.14393e+06	4.93684e+06	6.73897e+06	2.98742e+06	3.92608e+06
5.993	261.088	1.77561e+06	1.87059e+06	715395	2.24603e+06	952803	277885	1.99395e+06	679352	1.34651e+06	2.00682e+06	1.70616e+06	1.52008e+06	1.1552e+06	1.38411e+06	1.00998e+06	1.19938e+06
5.995	343.082	2.33591e+06	1.53449e+06	1.99565e+06	1.50261e+06	2.08684e+06	1.09129e+06	2.34472e+06	1.59064e+06	3.12909e+06	1.08628e+06	1.4275e+06	2.07951e+06	1.87405e+06	2.45825e+06	1.09297e+06	1.34003e+06
5.998	688.353	2.0753e+06	1.875e+06	2.26191e+06	913543	2.09877e+06	1.24278e+06	2.79673e+06	2.53696e+06	4.36007e+06	1.86774e+06	2.24666e+06	4.70516e+06	2.99575e+06	3.91906e+06	3.08883e+06	2.33444e+06
6.006	485.309	3.68256e+06	4.06128e+06	1.8295e+06	2.90572e+06	2.72467e+06	470261	2.38405e+06	1.46611e+06	2.45236e+06	2.68319e+06	1.80985e+06	2.84993e+06	2.55336e+06	2.56069e+06	1.81549e+06	2.19946e+06
6.021	325.119	2.03024e+06	2.42447e+06	1.01641e+06	2.47656e+06	1.1214e+06	685814	2.25974e+06	1.13488e+06	1.66574e+06	2.49138e+06	1.76009e+06	1.96659e+06	1.50951e+06	1.66548e+06	1.34877e+06	1.29729e+06
6.05	865.198	6.6522e+06	8.91309e+06	4.19212e+06	7.6191e+06	5.17582e+06	4.21355e+06	6.77501e+06	4.98987e+06	4.98516e+06	3.42072e+06	2.59051e+06	6.83389e+06	5.11698e+06	5.01649e+06	4.37742e+06	2.76191e+06
6.057	451.124	809861	1.29658e+06	4.11515e+06	625056	4.79056e+06	4.52741e+06	3.51574e+06	4.83593e+06	1.80258e+07	8.93725e+06	1.03662e+07	2.17952e+07	1.14962e+07	1.8471e+07	1.28142e+07	1.33455e+07
6.09	872.328	6.32927e+06	6.42633e+06	7.49453e+06	5.99513e+06	6.69718e+06	4.30247e+06	6.44e+06	5.96466e+06	3.25357e+06	3.17531e+06	3.09495e+06	5.27531e+06	4.21882e+06	3.96952e+06	3.61171e+06	2.15646e+06
6.11	353.087	98289.9	432288	3.34047e+06	136391	2.38582e+06	3.2408e+06	6.18278e+06	3.25778e+06	2.16598e+06	117052	167321	363940	1.75549e+06	2.97487e+06	2.25797e+06	2.82299e+06
6.114	721.177	8.6596e+06	6.82402e+06	7.294e+06	6.62797e+06	1.06938e+07	4.91879e+06	8.83185e+06	6.82669e+06	8.38889e+06	2.99344e+06	3.32181e+06	7.81855e+06	3.88899e+06	8.40734e+06	2.91418e+06	3.43445e+06
6.123	735.343	715166	675065	1.12168e+06	447722	943058	777385	1.16481e+06	1.18355e+06	1.62162e+06	540143	881789	1.97772e+06	1.22078e+06	1.51896e+06	1.88453e+06	1.05753e+06
6.123	577.135	8.23713e+06	9.23239e+06	4.51579e+06	7.30753e+06	5.00721e+06	4.60786e+06	7.57946e+06	5.14777e+06	6.34091e+06	4.23701e+06	2.98634e+06	7.64433e+06	6.35868e+06	6.77666e+06	4.77534e+06	3.09139e+06
6.15	241.119	7.27337e+06	2.68526e+06	4.32218e+06	2.91354e+06	5.43994e+06	266306	4.49387e+06	3.68007e+06	4.94753e+06	3.14662e+06	4.70282e+06	4.85342e+06	3.89975e+06	6.07856e+06	5.35438e+06	5.03605e+06
6.209	461.13	1.2114e+06	1.25061e+06	2.0282e+06	980965	1.96301e+06	1.72216e+06	1.64169e+06	1.97683e+06	2.26427e+06	518221	1.03982e+06	1.0912e+06	1.67035e+06	1.42629e+06	1.65604e+06	2.30185e+06
6.217	308.078	3.40804e+06	2.78723e+06	3.58966e+06	3.17847e+06	3.30004e+06	2.22166e+06	4.08865e+06	2.49997e+06	2.19854e+06	3.14981e+06	2.93012e+06	2.24381e+06	2.03801e+06	2.74881e+06	2.23839e+06	1.86764e+06
6.245	391.198	3.04508e+06	2.28571e+06	1.95273e+06	2.48407e+06	2.28265e+06	1.20127e+06	2.03992e+06	1.93539e+06	2.99928e+06	1.17923e+06	1.39827e+06	2.52408e+06	1.87581e+06	2.15738e+06	2.02419e+06	2.28441e+06
6.247	371.266	1.87627e+06	1.81035e+06	1.78386e+06	1.57957e+06	1.52612e+06	1.09337e+06	1.8e+06	1.75228e+06	1.78477e+06	1.28753e+06	1.71366e+06	2.18155e+06	1.63779e+06	1.82784e+06	1.80237e+06	1.69318e+06
6.327	433.113	3.88952e+07	2.70751e+07	2.59514e+07	2.17198e+07	3.66231e+07	1.56045e+07	4.01839e+07	2.23361e+07	4.26291e+07	1.68494e+07	1.52943e+07	3.06889e+07	2.39548e+07	3.85473e+07	1.46787e+07	1.83994e+07
6.374	721.177	4.06485e+06	2.73898e+06	3.0856e+06	1.57707e+06	5.14198e+06	2.20136e+06	3.38824e+06	2.21991e+06	3.6406e+06	1.15103e+06	1.02473e+06	2.74064e+06	1.94499e+06	3.16905e+06	1.32537e+06	1.65355e+06
6.388	451.124	3.44435e+07	2.62056e+07	2.68626e+07	2.16261e+07	5.17201e+07	1.86777e+07	4.77095e+07	2.36079e+07	3.39984e+07	1.77561e+07	1.50105e+07	2.58869e+07	2.12689e+07	3.23036e+07	1.30288e+07	1.39971e+07
6.46	865.198	7.21484e+06	5.05346e+06	3.42115e+06	4.1753e+06	5.14907e+06	3.27342e+06	3.09845e+06	4.00978e+06	2.57301e+06	2.00798e+06	1.84769e+06	4.26771e+06	2.35116e+06	2.33464e+06	2.86195e+06	1.82598e+06
6.471	433.113	5.04338e+07	3.57653e+07	3.49144e+07	2.96626e+07	4.77196e+07	2.2246e+07	4.97731e+07	3.00697e+07	5.30435e+07	1.85242e+07	1.94803e+07	3.74741e+07	3.01333e+07	4.62968e+07	1.81426e+07	2.42335e+07
6.485	411.188	3.23608e+06	3.21746e+06	2.36471e+06	2.59448e+06	2.28926e+06	1.31439e+06	3.24461e+06	2.10007e+06	3.27771e+06	2.35524e+06	2.78059e+06	3.11743e+06	2.33457e+06	3.16913e+06	2.62139e+06	1.89134e+06
6.499	376.983	2.46523e+06	3.4524e+06	3.30206e+06	2.01332e+06	2.89808e+06	2.74072e+06	2.75275e+06	2.14439e+06	1.08971e+06	3.62108e+06	2.19934e+06	2.13165e+06	1.55493e+06	1.89214e+06	1.55378e+06	2.06355e+06
6.5	278.067	4.56118e+07	5.63194e+07	4.9299e+07	3.38841e+07	6.05847e+07	5.18587e+07	4.90401e+07	3.97043e+07	2.10985e+07	6.26639e+07	3.20054e+07	3.70171e+07	2.89754e+07	3.53348e+07	2.77079e+07	3.94359e+07
6.508	263.14	4.57746e+06	4.02439e+06	3.07867e+06	4.08411e+06	3.71347e+06	1.66509e+06	2.79456e+06	2.84732e+06	2.65699e+06	1.9792e+06	2.06942e+06	3.11104e+06	2.39036e+06	2.91457e+06	2.63762e+06	3.01595e+06
6.52	354.999	1.86952e+06	1.7291e+06	3.11932e+06	1.77047e+06	1.86371e+06	1.49463e+06	4.00944e+06	2.1903e+06	3.51382e+06	2.69252e+06	4.31129e+06	3.25655e+06	2.56966e+06	3.5254e+06	2.89706e+06	2.89445e+06
6.52	210.077	3.7349e+06	3.40061e+06	5.27029e+06	3.07933e+06	4.22895e+06	3.00362e+06	7.72823e+06	4.25061e+06	6.47425e+06	5.13758e+06	7.26198e+06	6.23064e+06	4.66173e+06	7.02787e+06	5.38366e+06	5.85978e+06
6.531	739.188	1.30551e+07	8.16044e+06	1.1283e+07	6.9794e+06	1.54694e+07	6.28803e+06	1.27547e+07	7.30603e+06	1.11549e+07	3.62972e+06	3.63704e+06	8.89968e+06	5.63072e+06	8.80623e+06	4.80232e+06	3.52232e+06
6.538	467.945	867051	869086	1.34035e+06	837633	1.12979e+06	856753	1.00023e+06	986649	864059	809881	1.20996e+06	57745.6	632881	1.07198e+06	135219	1.09989e+06
6.538	367.012	864935	858304	1.07229e+06	728825	1.01781e+06	750638	997511	918199	796627	855067	936908	88028	597570	936907	130097	1.08236e+06
6.541	353.087	49491.5	178387	877141	54428.2	668725	1.00285e+06	1.89518e+06	924003	1.07834e+06	52403.3	48256.8	132318	861246	1.57832e+06	1.17188e+06	1.46014e+06
6.542	391.01	720464	616211	757788	583802	1.08103e+06	607284	865420	895040	665697	717453	711757	80221.1	494017	979914	93880.5	1.02859e+06
6.548	369.028	1.94245e+07	1.75262e+07	2.29146e+07	1.53625e+07	2.51468e+07	1.79843e+07	2.21039e+07	2.08762e+07	1.73091e+07	1.76883e+07	2.03124e+07	2.00012e+06	1.36335e+07	2.24534e+07	3.0954e+06	2.52984e+07
6.558	407.155	50207.2	480131	50025.8	1.1732e+06	187443	59227.7	713145	217020	1.44691e+06	814612	45059.4	1.49965e+06	352902	496200	537829	674427
6.578	241.119	7.70745e+06	6.78181e+06	4.32218e+06	9.59901e+06	5.43994e+06	1.2138e+06	5.25029e+06	3.68007e+06	4.94753e+06	5.54252e+06	4.70282e+06	5.35454e+06	3.89975e+06	6.07856e+06	5.35438e+06	5.03605e+06
6.582	275.104	2.97827e+06	3.19883e+06	1.46192e+06	3.94611e+06	1.75533e+06	709588	3.75735e+06	1.47666e+06	2.55261e+06	3.61505e+06	3.17448e+06	3.08763e+06	2.45293e+06	2.62866e+06	2.1133e+06	2.1244e+06
6.584	409.171	1.50829e+06	1.50717e+06	1.5017e+06	2.42225e+06	1.20831e+06	1.12239e+06	1.95602e+06	1.07773e+06	2.17963e+06	1.42177e+06	1.88627e+06	912704	1.82729e+06	1.02272e+06	720944	1.95912e+06
6.601	300.135	1.18887e+06	1.44683e+06	1.66997e+06	1.578e+06	1.73202e+06	658497	1.64953e+06	1.73058e+06	785638	1.78787e+06	904004	1.63707e+06	1.31696e+06	1.59214e+06	514518	879368
6.606	365.145	113197	58490.4	253717	68104.7	244075	525298	169238	614618	131695	66909.1	5.46593e+06	113424	1.28498e+06	159159	148305	1.43926e+06
6.639	708.248	6.17556e+06	4.87497e+06	3.53462e+06	5.56277e+06	3.91278e+06	1.06467e+06	3.44738e+06	2.66026e+06	3.99278e+06	2.62034e+06	3.07841e+06	4.44944e+06	3.34173e+06	3.59712e+06	3.14466e+06	3.02655e+06
6.639	497.13	3.45416e+06	2.69037e+06	3.42398e+06	2.85127e+06	3.86244e+06	2.54287e+06	4.95876e+06	2.67791e+06	4.23944e+06	2.55437e+06	2.12136e+06	3.86048e+06	2.7428e+06	3.55452e+06	1.87505e+06	1.70072e+06
6.644	1153.26	1.04e+07	9.08843e+06	5.91282e+06	7.72733e+06	7.95314e+06	5.15728e+06	6.45815e+06	5.61267e+06	4.75505e+06	2.83698e+06	2.70841e+06	6.71393e+06	4.10042e+06	4.15939e+06	4.52564e+06	2.71421e+06
6.658	451.124	3.28972e+07	2.32476e+07	2.59455e+07	2.77987e+07	3.06712e+07	1.47397e+07	3.71442e+07	2.27376e+07	3.50497e+07	2.29578e+07	2.22113e+07	2.86691e+07	2.19833e+07	3.23164e+07	1.79049e+07	2.09055e+07
6.672	499.252	3.86422e+06	917013	4.06493e+06	3.0667e+06	1.07315e+06	2.41803e+06	3.89333e+06	2.6027e+06	5.00699e+06	175003	201313	5.94278e+06	4.90188e+06	4.6162e+06	4.31663e+06	416037
6.674	363.075	597704	395750	764721	398369	457635	723590	600543	488754	2.06347e+06	2.98377e+06	246887	1.14715e+06	505058	453636	729821	251115
6.685	289.072	1.2736e+06	990598	596827	1.58434e+06	885986	626020	930752	811633	1.33925e+06	1.0308e+06	1.4691e+06	884865	872705	1.33116e+06	1.23852e+06	1.79783e+06
6.711	421.113	123199	160221	616503	123937	897505	511887	605906	550440	3.86581e+06	1.2848e+06	1.08856e+06	2.02903e+06	2.42565e+06	2.98483e+06	1.6812e+06	2.13308e+06
6.718	307.086	712389	1.24867e+06	1.81665e+06	1.50803e+06	1.02895e+06	482298	1.55164e+06	465582	870554	689434	1.31448e+06	802128	539334	1.12861e+06	680280	423586
6.729	664.059	396132	564940	1.55185e+06	503184	373178	211763	703785	391732	329159	234142	737678	236409	389279	656032	177025	257911
6.732	414.235	2.17074e+06	1.9755e+06	1.18023e+06	1.43588e+06	1.26388e+06	298209	1.18602e+06	912502	1.99236e+06	2.0639e+06	1.5495e+06	2.36002e+06	1.73634e+06	2.02939e+06	1.31552e+06	1.90112e+06
6.738	305.07	1.95156e+08	2.3915e+08	3.60495e+08	2.26406e+08	2.09449e+08	1.53086e+08	2.4119e+08	1.91485e+08	1.78063e+08	1.58969e+08	2.55075e+08	1.66603e+08	1.99268e+08	2.39077e+08	1.33338e+08	1.60352e+08
6.764	467.122	491342	481151	1.4339e+06	225471	1.06341e+06	483995	732191	571876	1.55832e+06	333627	1.51199e+06	289422	584242	551234	746978	1.54443e+06
6.78	337.15	2.73731e+06	2.96519e+06	3.4634e+06	3.03785e+06	2.89408e+06	2.5844e+06	3.47368e+06	2.80751e+06	3.42773e+06	2.73885e+06	2.75872e+06	3.77118e+06	1.96694e+06	3.07131e+06	2.63613e+06	1.86394e+06
6.794	451.124	1.17771e+07	8.78213e+06	1.05089e+07	7.70607e+06	1.59936e+07	6.07505e+06	1.35626e+07	8.32194e+06	1.06197e+07	4.92969e+06	5.91362e+06	9.57625e+06	6.99504e+06	9.86165e+06	4.94142e+06	4.65674e+06
6.799	582.125	779351	1.1577e+06	2.37235e+06	1.1008e+06	1.55983e+06	1.74939e+06	1.55379e+06	1.51511e+06	352231	966552	1.10864e+06	915981	797185	1.03834e+06	945981	777113
6.825	243.171	4.45792e+06	3.41678e+06	2.87947e+06	3.68612e+06	3.31926e+06	1.18587e+06	2.19088e+06	2.18088e+06	3.00446e+06	1.93622e+06	1.72684e+06	2.4018e+06	2.00905e+06	2.66614e+06	2.23402e+06	3.1436e+06
6.89	201.023	120972	121724	249179	105216	108737	299331	102460	170420	122574	324472	77845.6	122091	2.55236e+06	520213	89439.1	89780
6.91	579.242	2.24216e+06	1.59421e+06	1.37781e+06	2.45912e+06	1.56389e+06	795212	1.48881e+06	1.27168e+06	2.39058e+06	1.09812e+06	1.21356e+06	1.96056e+06	1.71548e+06	1.64193e+06	1.68544e+06	1.53865e+06
6.939	865.198	7.39069e+07	6.87853e+07	5.43299e+07	5.88316e+07	6.85691e+07	4.30814e+07	4.9552e+07	4.56279e+07	4.35397e+07	2.28659e+07	2.06442e+07	5.48457e+07	3.44609e+07	3.70498e+07	3.44065e+07	2.09174e+07
6.95	572.2	2.18136e+06	1.55665e+06	1.27413e+06	1.64781e+06	1.21079e+06	728327	1.33788e+06	1.34402e+06	1.62039e+06	1.04702e+06	984337	1.55325e+06	1.20571e+06	1.1771e+06	1.1369e+06	1.09679e+06
6.953	577.135	6.58416e+08	5.15619e+08	4.22087e+08	4.54809e+08	6.04141e+08	3.7091e+08	4.25543e+08	4.02104e+08	4.2654e+08	1.92209e+08	1.78751e+08	4.52309e+08	3.3527e+08	3.6454e+08	2.76741e+08	2.46301e+08
6.956	575.119	5.17894e+06	5.57389e+06	4.35528e+06	4.1523e+06	6.09345e+06	4.10514e+06	3.76381e+06	3.70396e+06	4.17962e+06	2.26898e+06	2.10691e+06	5.05272e+06	3.87179e+06	3.96187e+06	3.18782e+06	3.09561e+06
6.962	591.114	2.84137e+06	2.33253e+06	2.34395e+06	1.97771e+06	2.54356e+06	1.7579e+06	1.83184e+06	2.01908e+06	1.8885e+06	966794	886261	2.00137e+06	1.69453e+06	1.73891e+06	1.30468e+06	1.21275e+06
6.971	409.171	4.9237e+06	4.66618e+06	5.70825e+06	6.6522e+06	3.43474e+06	3.56512e+06	7.11076e+06	4.27115e+06	6.12736e+06	3.53475e+06	7.829e+06	2.59851e+06	6.59942e+06	4.80845e+06	2.88657e+06	1.24322e+07
6.999	407.155	1.70406e+06	1.03703e+07	614420	2.06666e+07	5.63537e+06	1.79856e+06	1.22321e+07	5.59919e+06	3.07971e+07	1.35191e+07	412820	3.2702e+07	8.09712e+06	9.59227e+06	1.01445e+07	1.32322e+07
7.004	506.072	137285	1.3784e+06	176424	2.27402e+06	555434	190490	1.7444e+06	598468	3.82796e+06	1.92106e+06	73480.5	3.13572e+06	929610	999044	1.2166e+06	1.48343e+06
7.015	364.187	3.92046e+06	3.34314e+06	2.37122e+06	3.57146e+06	3.75145e+06	1.0546e+06	3.19412e+06	2.4118e+06	2.86566e+06	2.2861e+06	2.33788e+06	3.02156e+06	2.31164e+06	3.25731e+06	1.83622e+06	2.7168e+06
7.06	241.119	9.28584e+06	1.00209e+07	5.64257e+06	1.17918e+07	7.35743e+06	1.98502e+06	8.43782e+06	4.51146e+06	6.83492e+06	8.08289e+06	6.61656e+06	6.62163e+06	5.19941e+06	7.24328e+06	5.82816e+06	7.21734e+06
7.096	403.162	2.52724e+06	2.63649e+06	4.23517e+06	2.45804e+06	4.90498e+06	3.86623e+06	6.00024e+06	4.68439e+06	2.00201e+06	1.86914e+06	2.83557e+06	2.96812e+06	2.32819e+06	3.53945e+06	1.66048e+06	1.75825e+06
7.11	502.241	717615	939897	2.64647e+06	316220	2.50506e+06	1.71038e+06	2.39692e+06	2.57122e+06	1.83598e+06	673839	1.37407e+06	3.42559e+06	1.51387e+06	2.30672e+06	2.27024e+06	800768
7.147	719.3	4.04627e+06	3.38495e+06	2.47651e+06	3.24712e+06	2.66942e+06	1.55913e+06	3.22484e+06	2.67839e+06	3.60171e+06	3.37817e+06	3.16894e+06	4.64401e+06	3.05078e+06	3.46381e+06	3.46458e+06	2.7038e+06
7.161	739.188	9.53334e+06	6.54737e+06	8.36914e+06	5.00722e+06	1.47049e+07	4.23122e+06	1.11136e+07	6.13855e+06	9.0733e+06	3.45463e+06	2.8112e+06	6.30278e+06	4.48557e+06	7.59845e+06	3.16681e+06	3.20503e+06
7.164	561.195	9.11991e+06	1.57988e+07	6.98836e+06	7.45224e+06	1.11546e+07	2.40647e+06	6.19128e+06	5.0915e+06	5.45033e+06	7.38693e+06	7.53818e+06	5.89238e+06	5.55883e+06	4.91643e+06	5.66551e+06	8.39388e+06
7.175	409.171	5.0222e+06	7.54132e+06	5.12104e+06	2.04588e+06	3.65582e+06	4.69857e+06	3.25399e+06	4.96492e+06	6.01085e+06	4.27798e+06	1.20508e+06	2.42372e+06	2.17678e+06	5.30685e+06	4.98029e+06	610643
7.206	292.083	1.48198e+06	1.74875e+06	2.05319e+06	1.28421e+06	2.05932e+06	1.51146e+06	1.84138e+06	1.24683e+06	745849	2.58732e+06	1.21139e+06	1.23125e+06	1.01977e+06	1.19771e+06	1.24879e+06	1.07077e+06
7.209	165.056	7.20348e+06	4.66044e+06	1.01896e+06	4.87385e+06	2.47737e+06	1.16052e+06	1.77017e+06	1.88715e+06	4.89884e+06	4.92332e+06	1.95632e+06	3.63256e+06	1.77514e+06	3.40963e+06	4.72452e+06	5.63808e+06
7.24	721.177	1.13423e+07	8.64592e+06	1.13793e+07	7.77355e+06	1.91487e+07	6.16594e+06	1.20359e+07	7.74055e+06	1.25296e+07	3.73423e+06	4.62884e+06	9.0323e+06	6.09876e+06	1.07449e+07	4.82381e+06	5.63422e+06
7.299	484.116	1.7755e+06	2.20861e+06	2.22564e+06	1.54212e+06	1.63596e+06	953051	2.43952e+06	1.51204e+06	2.28467e+06	1.53682e+06	2.11392e+06	2.7455e+06	2.01397e+06	1.83126e+06	1.78175e+06	1.44626e+06
7.3	431.204	1.3925e+07	1.60978e+07	1.30892e+07	9.85194e+06	1.38003e+07	6.97643e+06	1.7748e+07	1.1576e+07	1.58943e+07	1.12624e+07	1.33775e+07	1.95477e+07	1.41698e+07	1.38166e+07	1.35532e+07	1.07818e+07
7.32	577.135	6.49099e+06	8.51998e+06	8.92092e+06	6.38129e+06	9.72814e+06	7.82424e+06	5.1818e+06	8.56289e+06	3.28243e+06	2.97648e+06	3.48553e+06	3.96457e+06	4.53438e+06	7.57805e+06	3.77389e+06	5.41676e+06
7.361	326.209	1.16548e+07	1.06984e+07	6.24685e+06	1.05808e+07	9.06157e+06	1.06254e+06	6.44945e+06	2.83357e+06	5.81098e+06	6.4794e+06	4.56051e+06	6.32865e+06	5.37956e+06	6.02516e+06	4.11447e+06	6.24775e+06
7.372	307.086	3.87811e+06	3.60876e+06	4.5014e+06	5.85924e+06	3.0786e+06	2.15251e+06	5.22079e+06	2.70951e+06	4.03646e+06	2.96081e+06	4.87457e+06	3.33825e+06	3.22542e+06	3.53494e+06	2.08545e+06	3.41633e+06
7.381	357.214	6.38819e+06	6.30765e+06	2.75504e+06	5.60574e+06	4.74543e+06	611418	3.20784e+06	1.85907e+06	3.09964e+06	4.24158e+06	2.96578e+06	3.58023e+06	2.83163e+06	3.60077e+06	2.09977e+06	3.03397e+06
7.397	302.151	3.95602e+06	3.36829e+06	1.56533e+06	4.03169e+06	2.75778e+06	463535	1.49599e+06	1.05218e+06	1.28747e+06	1.37823e+06	1.05398e+06	1.40301e+06	1.17086e+06	1.5856e+06	1.4243e+06	1.71245e+06
7.42	739.188	6.31703e+06	4.49922e+06	6.67678e+06	4.9545e+06	7.80711e+06	3.22227e+06	7.49131e+06	4.31789e+06	5.85394e+06	3.67487e+06	2.89946e+06	5.79663e+06	4.22557e+06	6.09997e+06	3.6011e+06	3.1619e+06
7.46	451.124	659192	393684	1.44809e+06	387037	1.32781e+06	1.38796e+06	551186	1.21248e+06	822997	328327	557392	1.05976e+06	752882	817867	430867	678272
7.475	1153.26	2.6607e+07	2.38398e+07	1.74491e+07	2.02144e+07	2.55479e+07	1.23702e+07	1.78095e+07	1.64073e+07	1.36291e+07	7.54676e+06	7.67948e+06	1.60904e+07	1.01638e+07	1.11602e+07	1.06629e+07	7.81191e+06
7.487	582.125	698161	1.22612e+06	2.54421e+06	1.20537e+06	1.63468e+06	1.72355e+06	1.84216e+06	1.54341e+06	286618	844024	1.07208e+06	855941	850524	1.05216e+06	898909	728317
7.514	325.048	1.88037e+07	1.52732e+07	1.25227e+07	1.44232e+07	2.14162e+07	1.25553e+07	1.42899e+07	1.53847e+07	1.55644e+07	6.8967e+06	7.08552e+06	1.44794e+07	1.29418e+07	1.62647e+07	9.65816e+06	1.1077e+07
7.517	633.065	1.81543e+07	1.46289e+07	1.3259e+07	1.497e+07	1.43712e+07	9.57184e+06	1.08048e+07	1.04277e+07	1.45512e+07	4.4687e+06	5.41702e+06	1.20494e+07	1.0642e+07	1.11018e+07	5.55925e+06	6.83104e+06
7.521	434.997	1.58507e+07	1.62169e+07	1.54993e+07	1.47667e+07	1.58758e+07	1.3028e+07	1.34296e+07	1.38437e+07	1.55538e+07	9.90085e+06	1.17665e+07	1.47956e+07	1.59571e+07	1.54803e+07	1.11803e+07	1.16444e+07
7.524	580.154	1.91773e+07	1.22406e+07	8.65914e+06	1.17231e+07	1.67261e+07	7.12793e+06	9.43136e+06	8.43007e+06	1.13769e+07	2.97435e+06	2.69647e+06	9.40749e+06	8.94596e+06	1.02005e+07	4.58511e+06	4.81097e+06
7.526	471.004	3.66586e+06	3.32689e+06	2.97321e+06	3.42123e+06	3.55117e+06	3.16832e+06	3.2526e+06	2.88275e+06	3.34444e+06	2.2546e+06	2.27377e+06	3.6022e+06	2.94832e+06	3.61488e+06	2.46454e+06	2.49032e+06
7.528	922.141	1.04713e+07	7.22168e+06	5.90361e+06	6.91631e+06	7.61678e+06	3.65533e+06	4.85653e+06	4.1991e+06	6.77213e+06	1.25094e+06	1.49804e+06	5.51377e+06	4.98953e+06	4.72031e+06	1.98198e+06	2.12289e+06
7.528	913.146	3.08239e+06	2.35442e+06	1.39281e+06	1.86998e+06	3.14941e+06	981235	1.39684e+06	1.28765e+06	1.88247e+06	236161	316100	1.7551e+06	1.68479e+06	1.63391e+06	574218	843159
7.528	643.052	2.91221e+06	2.51084e+06	2.39269e+06	2.43254e+06	2.16834e+06	1.57037e+06	1.65686e+06	1.544e+06	2.70599e+06	755305	888983	1.98671e+06	2.06176e+06	1.96449e+06	739088	1.03416e+06
7.528	205.051	4.81455e+06	3.66221e+06	3.05182e+06	3.41218e+06	3.78844e+06	2.37235e+06	3.01426e+06	2.64716e+06	3.41888e+06	1.40701e+06	1.45332e+06	3.08555e+06	2.85401e+06	3.31117e+06	1.81254e+06	1.93038e+06
7.529	777.101	3.05621e+06	2.14725e+06	2.15207e+06	2.40366e+06	2.47295e+06	1.07343e+06	1.35796e+06	1.03469e+06	1.82307e+06	250923	360365	1.76716e+06	1.67791e+06	1.35638e+06	233005	620543
7.529	429.999	7.38763e+06	7.58389e+06	6.79326e+06	6.29925e+06	6.85307e+06	5.81134e+06	5.65591e+06	5.81751e+06	7.02186e+06	3.69715e+06	4.61853e+06	5.83016e+06	6.09976e+06	5.82333e+06	4.27908e+06	5.50501e+06
7.531	632.062	9.78222e+07	8.0642e+07	7.85023e+07	8.15774e+07	7.27565e+07	5.59445e+07	5.01421e+07	4.77359e+07	8.18711e+07	2.97407e+07	3.51833e+07	6.94235e+07	5.77848e+07	6.10465e+07	3.37908e+07	3.9399e+07
7.532	289.072	2.46958e+09	1.9024e+09	1.6582e+09	1.82756e+09	2.15767e+09	1.42448e+09	1.57897e+09	1.54295e+09	1.94015e+09	8.40271e+08	8.62126e+08	1.61968e+09	1.62495e+09	1.7733e+09	1.06432e+09	1.13095e+09
7.533	577.135	1.35925e+06	1.26431e+06	871410	616048	1.32456e+06	789556	514664	968769	907509	243482	337915	711598	794587	848396	326704	505909
7.533	433.993	1.27287e+08	1.09667e+08	1.0107e+08	1.08968e+08	1.0294e+08	8.92957e+07	9.68829e+07	7.64793e+07	1.09208e+08	7.3328e+07	8.27854e+07	1.05379e+08	1.06458e+08	1.08232e+08	7.4317e+07	8.18646e+07
7.536	630.067	2.95009e+06	2.80227e+06	2.40399e+06	2.43103e+06	2.59924e+06	1.6958e+06	1.84841e+06	1.68441e+06	2.44536e+06	704141	816671	2.10461e+06	1.90354e+06	2.00239e+06	1.08459e+06	1.20208e+06
7.537	632.564	3.54697e+06	3.54725e+06	3.02035e+06	3.41048e+06	3.4165e+06	2.05401e+06	2.14269e+06	2.31715e+06	3.01861e+06	1.0443e+06	1.00832e+06	2.1809e+06	2.57602e+06	2.48407e+06	976519	1.28608e+06
7.537	335.077	5.98914e+06	4.37592e+06	4.17151e+06	4.2246e+06	5.4452e+06	3.51448e+06	3.83769e+06	3.87255e+06	4.40121e+06	2.14286e+06	2.12718e+06	3.96769e+06	4.03505e+06	3.99749e+06	2.54492e+06	2.57955e+06
7.537	303.051	4.01978e+06	3.12246e+06	2.63811e+06	3.09435e+06	3.28389e+06	2.56908e+06	2.59623e+06	2.67082e+06	3.12286e+06	1.6305e+06	1.76008e+06	2.58477e+06	2.72575e+06	2.92075e+06	1.83187e+06	2.0861e+06
7.539	576.127	1.73016e+07	1.5915e+07	1.00461e+07	1.30412e+07	1.53376e+07	8.23555e+06	1.17727e+07	1.03162e+07	8.98413e+06	4.83628e+06	4.4903e+06	1.13089e+07	6.65512e+06	7.28745e+06	7.99776e+06	4.87271e+06
7.539	287.056	1.84424e+07	1.37466e+07	1.2472e+07	1.47262e+07	1.5111e+07	1.17438e+07	1.22511e+07	1.27733e+07	1.44943e+07	7.19949e+06	7.81783e+06	1.37871e+07	1.29416e+07	1.36807e+07	8.7412e+06	9.74179e+06
7.54	501.981	4.40891e+06	4.57036e+06	4.49063e+06	4.63557e+06	4.77526e+06	3.56551e+06	3.97421e+06	4.10344e+06	3.719e+06	4.19567e+06	4.16085e+06	4.74807e+06	3.92203e+06	2.89589e+06	4.2186e+06	4.24933e+06
7.542	668.039	1.02694e+07	9.82141e+06	1.0168e+07	1.06704e+07	8.07572e+06	7.7907e+06	8.88518e+06	1.01723e+07	1.04595e+07	5.12765e+06	6.62797e+06	9.65564e+06	1.05553e+07	9.74364e+06	6.88757e+06	6.91708e+06
7.542	421.113	382672	312763	585827	333669	606621	269597	520684	499606	4.46449e+06	925885	854181	2.16468e+06	2.38254e+06	4.04335e+06	1.30535e+06	2.20473e+06
7.544	378.967	2.25282e+06	2.1973e+06	2.11056e+06	2.31945e+06	2.00083e+06	2.21825e+06	2.0097e+06	2.1471e+06	2.22069e+06	1.43722e+06	1.5064e+06	1.97239e+06	2.30613e+06	2.20746e+06	1.48241e+06	1.73041e+06
7.582	449.108	2.15553e+06	2.41197e+06	2.29393e+06	1.86883e+06	2.62105e+06	2.04636e+06	2.66429e+06	2.17974e+06	1.49669e+06	1.29264e+06	1.70797e+06	2.4509e+06	1.47478e+06	1.60802e+06	1.30101e+06	1.24872e+06
7.592	532.252	2.58024e+06	2.18429e+06	2.12687e+06	2.02749e+06	1.60308e+06	594663	2.36247e+06	1.56891e+06	3.52567e+06	2.36391e+06	2.5521e+06	4.46829e+06	3.25888e+06	3.2256e+06	2.20629e+06	2.7547e+06
7.592	423.965	4.14773e+06	4.16378e+06	4.73561e+06	4.44317e+06	4.70803e+06	5.23149e+06	5.19931e+06	4.79878e+06	4.25791e+06	5.43234e+06	4.00624e+06	4.33328e+06	4.50787e+06	4.543e+06	4.55618e+06	4.90105e+06
7.598	409.171	1.70371e+07	2.18423e+07	1.19602e+07	6.51831e+06	1.05383e+07	1.14917e+07	5.41615e+06	1.02606e+07	1.54039e+07	1.06117e+07	3.28076e+06	8.35146e+06	5.76567e+06	1.41188e+07	1.16484e+07	1.9183e+06
7.621	308.078	7.95163e+06	9.52112e+06	1.12383e+07	1.0974e+07	1.24043e+07	9.5839e+06	1.62611e+07	1.07913e+07	5.06953e+06	7.4985e+06	7.09722e+06	4.98508e+06	7.3074e+06	5.65143e+06	4.58426e+06	3.45054e+06
7.671	713.347	1.47394e+06	2.98064e+06	2.46327e+06	1.10666e+06	2.82587e+06	1.99922e+06	1.88418e+06	2.39895e+06	2.10469e+06	2.44625e+06	2.68213e+06	2.31805e+06	1.95678e+06	1.63359e+06	2.01939e+06	2.57769e+06
7.731	381.176	1.14204e+07	8.66644e+06	1.54018e+07	9.17908e+06	8.99238e+06	1.09076e+07	9.96363e+06	9.94364e+06	1.23213e+07	9.55093e+06	1.25261e+07	1.04839e+07	1.57607e+07	1.39618e+07	8.78909e+06	1.95057e+07
7.735	1153.26	3.76897e+07	3.03049e+07	2.62045e+07	2.65378e+07	3.61979e+07	2.57364e+07	2.04949e+07	2.56085e+07	1.82745e+07	9.10142e+06	1.08047e+07	2.24025e+07	1.51734e+07	1.53728e+07	1.59607e+07	1.15211e+07
7.76	307.086	1.43839e+06	2.14131e+06	3.58158e+06	1.66623e+06	2.00746e+06	1.19334e+06	1.71076e+06	1.5979e+06	1.68124e+06	1.51759e+06	1.83825e+06	2.17259e+06	1.51001e+06	2.35583e+06	2.13872e+06	1.55225e+06
7.761	720.159	8.42892e+06	1.15503e+07	8.8188e+06	7.42115e+06	1.25268e+07	7.68208e+06	5.48244e+06	8.66238e+06	6.10502e+06	2.79201e+06	3.4307e+06	7.26922e+06	5.06658e+06	4.49637e+06	5.39445e+06	3.59691e+06
7.775	577.135	7.34959e+06	9.81716e+06	1.47424e+07	7.03829e+06	1.23097e+07	1.15015e+07	7.34472e+06	1.29923e+07	3.01853e+06	3.48349e+06	4.95699e+06	6.49085e+06	6.68494e+06	9.96928e+06	4.75952e+06	6.40124e+06
7.877	707.162	19590.7	23899.9	416974	26139.7	542446	246985	204135	461593	1.82305e+06	610458	532905	1.12982e+06	1.23628e+06	1.94778e+06	748997	1.35603e+06
7.898	403.198	6.11229e+06	6.47223e+06	3.32496e+06	5.45845e+06	4.78314e+06	1.02912e+06	3.10579e+06	2.66522e+06	3.30591e+06	2.22438e+06	1.87847e+06	3.57606e+06	3.35417e+06	3.21726e+06	2.31282e+06	2.87703e+06
7.945	427.181	4.15366e+06	3.13948e+06	3.75825e+06	3.16759e+06	3.37054e+06	3.9397e+06	4.81684e+06	3.38795e+06	4.86709e+06	4.56139e+06	4.50637e+06	4.44303e+06	3.49974e+06	5.15711e+06	3.06483e+06	7.04507e+06
7.984	381.176	6.01596e+06	6.24563e+06	8.31469e+06	8.16442e+06	8.74771e+06	7.10843e+06	1.2997e+07	7.94747e+06	1.28104e+07	1.21668e+07	4.28071e+06	1.21138e+07	8.80385e+06	4.93849e+06	8.59403e+06	3.9688e+06
8	721.177	8.91951e+06	5.71327e+06	6.91808e+06	4.46961e+06	9.72852e+06	4.50009e+06	8.13674e+06	5.63992e+06	8.49639e+06	2.44634e+06	2.73424e+06	5.93331e+06	3.63613e+06	7.12362e+06	3.25899e+06	3.43302e+06
8.145	1027.25	6.76863e+06	3.92342e+06	5.75831e+06	3.65268e+06	1.12674e+07	3.24572e+06	6.37139e+06	4.55339e+06	4.78219e+06	1.7068e+06	1.99457e+06	4.06101e+06	2.73141e+06	3.7787e+06	2.37049e+06	1.98145e+06
8.151	328.224	2.52048e+06	1.56842e+06	810803	1.40628e+06	1.65961e+06	535069	702952	813410	1.30611e+06	1.03437e+06	669766	1.24577e+06	624723	945514	715539	899559
8.267	409.171	1.30563e+07	1.62497e+07	1.19094e+07	7.20012e+06	1.04093e+07	1.11346e+07	6.86259e+06	1.00809e+07	1.16004e+07	8.79425e+06	6.25568e+06	6.50275e+06	7.41482e+06	1.14192e+07	8.55505e+06	5.94127e+06
8.333	413.24	1.8132e+06	4.08618e+06	2.70585e+06	1.31756e+06	4.81941e+06	1.61543e+06	1.92391e+06	2.39896e+06	1.14354e+06	2.40722e+06	2.48848e+06	1.80508e+06	1.53195e+06	1.45465e+06	1.1532e+06	1.69101e+06
8.401	865.198	3.80047e+06	5.45482e+06	5.07146e+06	3.98694e+06	5.02191e+06	3.84242e+06	4.18189e+06	4.98854e+06	2.12553e+06	1.84266e+06	1.87211e+06	3.81433e+06	3.13759e+06	3.54031e+06	2.78893e+06	2.44758e+06
8.458	562.215	3.29049e+06	3.40541e+06	1.61394e+06	3.92585e+06	1.92669e+06	533544	2.89774e+06	1.32054e+06	2.22777e+06	3.07711e+06	2.56126e+06	2.48147e+06	2.40366e+06	2.1422e+06	1.7766e+06	2.05666e+06
8.462	561.14	4.00233e+06	2.96571e+06	2.76628e+06	3.71775e+06	3.2714e+06	2.38979e+06	3.31236e+06	3.09223e+06	3.31836e+06	1.48765e+06	1.6538e+06	3.74127e+06	2.1458e+06	2.42251e+06	1.47471e+06	1.28351e+06
8.548	864.692	4.87696e+06	4.12945e+06	3.2135e+06	2.50235e+06	4.62986e+06	3.14741e+06	2.35809e+06	2.84469e+06	2.13506e+06	804025	1.09918e+06	2.04577e+06	1.114e+06	1.2013e+06	1.75991e+06	1.12705e+06
8.576	206.082	2.28789e+06	2.61641e+06	2.11252e+06	2.46935e+06	2.19303e+06	910053	3.34209e+06	1.40922e+06	3.13692e+06	2.57985e+06	3.48353e+06	2.40681e+06	1.79934e+06	2.6385e+06	2.2906e+06	1.91726e+06
8.633	1009.24	1.13778e+07	8.20955e+06	1.05264e+07	6.25579e+06	1.19882e+07	6.72599e+06	1.00562e+07	7.76247e+06	1.02271e+07	3.12803e+06	3.7496e+06	7.69571e+06	4.977e+06	7.99632e+06	4.31742e+06	4.61639e+06
8.633	703.167	5.34591e+06	4.59375e+06	4.56842e+06	3.92832e+06	5.09265e+06	3.25008e+06	7.58268e+06	4.48587e+06	5.34485e+06	2.92846e+06	3.30958e+06	5.31214e+06	3.8871e+06	4.45064e+06	3.09599e+06	2.53653e+06
8.73	275.104	2.00525e+07	1.91281e+07	8.9398e+06	2.2483e+07	1.17503e+07	3.5329e+06	1.48409e+07	7.4501e+06	1.34025e+07	1.47541e+07	1.22688e+07	1.4309e+07	1.07705e+07	1.27557e+07	1.13049e+07	1.34751e+07
8.734	865.198	4.11003e+06	4.26272e+06	1.45743e+06	2.77439e+06	2.61151e+06	2.16094e+06	2.78153e+06	2.31991e+06	2.09037e+06	1.30138e+06	1.072e+06	2.68559e+06	2.04203e+06	1.80019e+06	1.79849e+06	1.17911e+06
8.835	277.156	6.11453e+06	5.0322e+06	3.41274e+06	5.15706e+06	4.35824e+06	1.91784e+06	2.82089e+06	3.05841e+06	3.16631e+06	2.3916e+06	2.38001e+06	3.23738e+06	2.42184e+06	2.99212e+06	2.73262e+06	3.51649e+06
8.868	931.449	3.90488e+06	3.97834e+06	4.09823e+06	2.28374e+06	2.97065e+06	2.34715e+06	2.92104e+06	3.52048e+06	6.08575e+06	2.97962e+06	3.201e+06	6.50892e+06	4.00671e+06	4.69935e+06	4.59547e+06	4.24979e+06
8.93	378.166	7.71536e+06	6.53697e+06	4.87332e+06	7.95637e+06	6.35253e+06	3.46955e+06	6.43299e+06	5.16403e+06	4.08025e+06	4.41148e+06	4.73109e+06	4.6846e+06	3.93963e+06	4.87372e+06	3.2694e+06	3.54578e+06
8.938	435.188	2.24199e+06	2.48345e+06	1.89646e+06	2.01419e+06	1.64677e+06	953507	2.59187e+06	2.15138e+06	2.90269e+06	2.00601e+06	2.16301e+06	3.95593e+06	2.79035e+06	3.08875e+06	2.3865e+06	1.73439e+06
8.967	720.159	1.65042e+07	1.97842e+07	1.58398e+07	1.39711e+07	2.17579e+07	9.6993e+06	1.24996e+07	1.32249e+07	1.00546e+07	5.19236e+06	5.75619e+06	1.2502e+07	7.90175e+06	8.26796e+06	9.01404e+06	6.07224e+06
9.101	865.198	2.83305e+08	2.30383e+08	2.16977e+08	1.98164e+08	2.75784e+08	2.0669e+08	1.68108e+08	1.8612e+08	1.61578e+08	6.57229e+07	7.45483e+07	1.82872e+08	1.26226e+08	1.35298e+08	1.21124e+08	9.94011e+07
9.101	577.135	8.62241e+06	8.69045e+06	5.93165e+06	7.54773e+06	6.70851e+06	6.22987e+06	6.02661e+06	5.66552e+06	5.93084e+06	3.1067e+06	2.82497e+06	7.22716e+06	5.58125e+06	5.60403e+06	4.59801e+06	3.39343e+06
9.107	703.167	5.26508e+06	4.32578e+06	3.79871e+06	3.9284e+06	4.52009e+06	3.13124e+06	6.79703e+06	4.05749e+06	5.11143e+06	2.87502e+06	3.09655e+06	5.30145e+06	3.40201e+06	4.59416e+06	2.79245e+06	2.34882e+06
9.178	353.033	5.79282e+06	3.70957e+06	4.96899e+06	4.48104e+06	5.09605e+06	4.41206e+06	7.44864e+06	5.44193e+06	6.10618e+06	6.40285e+06	8.21877e+06	694188	3.3412e+06	6.10222e+06	802065	6.27112e+06
9.18	415.16	1.59566e+06	965850	1.89151e+06	1.65391e+06	1.28376e+06	2.08119e+06	2.14443e+06	1.79909e+06	9.20607e+06	7.15172e+06	742760	7.22932e+06	1.72134e+06	1.01756e+06	4.09223e+06	533326
9.332	593.151	3.31328e+06	887102	3.89177e+06	5.29593e+06	1.2724e+06	2.35504e+06	4.08148e+06	3.39678e+06	825427	3.45303e+06	4.54512e+06	618287	1.95786e+06	3.29933e+06	4.95291e+06	611380
9.335	598.321	4.44219e+06	8.92438e+06	7.30329e+06	3.05055e+06	8.73306e+06	4.28435e+06	5.26566e+06	6.62214e+06	5.51884e+06	8.02221e+06	7.46972e+06	6.85733e+06	6.08799e+06	5.18439e+06	4.87636e+06	8.22866e+06
9.374	737.172	285978	506749	1.45317e+06	193326	1.37362e+06	1.44444e+06	1.23904e+06	1.90432e+06	6.48691e+06	3.66068e+06	4.208e+06	7.20924e+06	5.08914e+06	9.78478e+06	4.8484e+06	3.04765e+06
9.436	860.412	2.65492e+06	2.44566e+06	2.47385e+06	2.26521e+06	1.88492e+06	1.02154e+06	2.28579e+06	2.01647e+06	3.48101e+06	2.96663e+06	1.87371e+06	3.10803e+06	3.40635e+06	3.40119e+06	2.93626e+06	3.62888e+06
9.558	574.252	7.15005e+06	1.09816e+07	1.52538e+07	4.62747e+06	1.41422e+07	1.0414e+07	1.43656e+07	1.5505e+07	1.29466e+07	7.17127e+06	1.03659e+07	1.82013e+07	1.10145e+07	1.53138e+07	1.24936e+07	7.5666e+06
9.614	577.135	4.73824e+06	2.65079e+06	1.67026e+06	2.13826e+06	2.38302e+06	1.90928e+06	2.19759e+06	1.86357e+06	1.75904e+06	1.75679e+06	1.44818e+06	2.60676e+06	1.87304e+06	1.88973e+06	1.69914e+06	1.22805e+06
9.616	703.167	5.65796e+06	4.44435e+06	4.68667e+06	4.2615e+06	4.85641e+06	3.1287e+06	7.24301e+06	4.55611e+06	4.68228e+06	2.89045e+06	3.47366e+06	5.23958e+06	3.66191e+06	4.70786e+06	3.12718e+06	2.46735e+06
9.668	451.124	3.55967e+06	2.79918e+06	2.26693e+06	2.36173e+06	3.70876e+06	1.5393e+06	4.47188e+06	2.08533e+06	3.40312e+06	1.8268e+06	1.54538e+06	2.65498e+06	2.06449e+06	3.25014e+06	1.46299e+06	1.32166e+06
9.817	358.093	3.43447e+07	2.05655e+07	3.5443e+07	5.38374e+07	2.56901e+07	1.91233e+07	5.23105e+07	2.95625e+07	5.72749e+07	2.0183e+07	2.41985e+07	1.7504e+07	1.85729e+07	2.06058e+07	7.45706e+06	1.15292e+07
9.854	403.198	4.42898e+06	3.65673e+06	1.69759e+06	3.80367e+06	2.49846e+06	570445	1.79595e+06	1.33167e+06	2.19311e+06	2.16798e+06	1.40966e+06	1.94224e+06	1.8742e+06	2.21531e+06	1.4456e+06	2.19393e+06
9.964	357.214	1.20372e+06	923039	3.0728e+06	642625	2.00091e+06	3.53258e+06	2.06225e+06	3.94246e+06	2.91566e+06	853971	1.81232e+06	4.56443e+06	1.96671e+06	2.75406e+06	2.86273e+06	1.62668e+06
9.983	1153.26	9.92139e+07	7.60529e+07	8.14676e+07	6.44084e+07	9.00262e+07	7.87238e+07	5.05335e+07	7.19693e+07	4.65707e+07	1.74545e+07	2.24468e+07	5.31868e+07	3.57192e+07	3.5071e+07	3.75194e+07	2.93542e+07
10.004	577.135	6.86266e+06	8.73702e+06	3.73847e+06	8.20055e+06	4.09662e+06	3.15473e+06	7.43262e+06	4.34453e+06	5.69328e+06	3.99195e+06	3.48297e+06	7.26247e+06	5.56264e+06	5.99157e+06	5.0382e+06	2.70665e+06
10.036	245.093	2.24336e+06	1.41337e+06	2.6795e+06	1.16004e+06	1.90789e+06	3.72222e+06	2.10568e+06	3.7979e+06	2.53409e+06	1.25763e+06	251024	4.62363e+06	2.25261e+06	4.23624e+06	2.23132e+06	322710
10.062	391.16	118165	553409	73288.2	1.37092e+06	539181	221169	1.28137e+06	687199	5.08526e+06	1.6552e+06	1.13104e+06	2.88548e+06	1.01373e+06	1.59669e+06	1.35996e+06	3.21469e+06
10.08	277.156	4.25537e+06	3.80894e+06	3.68061e+06	3.29128e+06	4.10944e+06	1.95959e+06	2.90066e+06	3.4643e+06	3.13275e+06	1.81993e+06	1.99283e+06	3.31491e+06	2.64537e+06	3.0804e+06	2.84215e+06	2.9107e+06
10.184	636.3	6.4393e+06	7.0406e+06	4.95827e+06	5.96631e+06	4.37007e+06	2.73302e+06	7.12906e+06	4.79101e+06	6.51335e+06	5.26531e+06	6.433e+06	9.25672e+06	6.24849e+06	6.84649e+06	5.63274e+06	3.44193e+06
10.246	576.127	1.26977e+07	1.04497e+07	1.06693e+07	8.77993e+06	1.43403e+07	1.15372e+07	6.75061e+06	9.91046e+06	6.06572e+06	2.53712e+06	3.16282e+06	6.83171e+06	4.88568e+06	4.64744e+06	5.2291e+06	3.75966e+06
10.372	707.162	145210	376806	1.37615e+06	139401	1.28056e+06	1.11198e+06	1.31315e+06	1.76476e+06	6.12973e+06	2.56132e+06	1.94875e+06	4.0725e+06	4.59276e+06	7.40072e+06	3.4242e+06	3.94024e+06
10.402	720.661	2.51427e+07	1.82785e+07	1.88743e+07	1.52662e+07	2.67686e+07	1.95229e+07	1.23975e+07	1.68262e+07	1.07731e+07	4.85418e+06	6.21637e+06	1.2521e+07	8.69762e+06	7.94101e+06	1.0127e+07	7.21204e+06
10.406	865.198	4.99564e+07	4.0093e+07	2.98218e+07	3.47184e+07	3.82899e+07	2.3096e+07	3.12867e+07	2.78601e+07	2.78495e+07	1.33491e+07	1.20601e+07	3.1253e+07	2.34068e+07	2.39346e+07	2.00014e+07	1.49305e+07
10.441	435.187	73358.3	69787.4	276912	67175.1	90338.7	301487	93089.3	235054	2.02588e+06	3.54107e+06	57418.8	2.76026e+06	60985.5	215050	3.06265e+06	56464.8
10.48	587.234	1.53064e+06	1.93048e+06	2.96384e+06	1.56625e+06	2.24491e+06	2.20684e+06	2.18871e+06	2.24754e+06	1.87716e+06	928387	1.2248e+06	1.52973e+06	1.32155e+06	2.60589e+06	1.72364e+06	1.54225e+06
10.692	1441.33	1.10754e+08	8.42489e+07	9.66946e+07	6.97376e+07	1.17816e+08	9.05983e+07	4.98422e+07	8.19741e+07	4.59438e+07	1.76244e+07	2.53301e+07	5.50324e+07	3.66634e+07	3.30756e+07	3.96582e+07	2.95958e+07
10.743	415.103	1.16203e+07	8.66556e+06	8.5822e+06	6.88544e+06	9.63315e+06	5.92543e+06	1.42716e+07	8.55013e+06	1.15096e+07	6.26841e+06	7.55394e+06	1.00528e+07	8.92403e+06	1.07041e+07	5.87332e+06	5.15032e+06
10.765	429.082	2.04732e+06	588502	1.21986e+06	470014	596306	268543	1.11041e+06	479542	1.20258e+06	242472	738495	1.21166e+06	257579	332388	175953	155702
10.847	340.187	5.98213e+06	4.91162e+06	5.58706e+06	4.87393e+06	5.32678e+06	5.53939e+06	6.67851e+06	7.02617e+06	5.90635e+06	4.88028e+06	6.17173e+06	7.27772e+06	4.72783e+06	6.15576e+06	5.49541e+06	4.04664e+06
10.861	362.208	1.29435e+06	830741	2.50382e+06	744233	1.78341e+06	5.71409e+06	1.4659e+06	3.16005e+06	1.79889e+06	663537	1.23813e+06	2.55935e+06	1.08789e+06	1.85009e+06	1.80688e+06	953685
10.862	1025.24	239929	439065	1.48639e+06	146480	1.80126e+06	1.74247e+06	1.00706e+06	2.03148e+06	7.54957e+06	2.93742e+06	3.70189e+06	7.55536e+06	4.82949e+06	7.47281e+06	4.91186e+06	3.17349e+06
10.878	739.167	2.80904e+06	2.70417e+06	2.16919e+06	2.50959e+06	3.23312e+06	1.13832e+06	4.33008e+06	1.87319e+06	1.78873e+06	2.55482e+06	1.47346e+06	2.40514e+06	1.35984e+06	1.84045e+06	1.35605e+06	787513
10.899	437.202	74818.8	155398	335612	126368	209530	861206	207617	266159	6.31637e+06	1.19329e+07	176147	6.05072e+06	333415	310817	3.79896e+06	144950
10.906	1153.26	2.12518e+07	1.66432e+07	1.48613e+07	1.54044e+07	1.91142e+07	1.24853e+07	1.33743e+07	1.07028e+07	1.10031e+07	5.65638e+06	5.74303e+06	1.36698e+07	9.71375e+06	9.20552e+06	9.3505e+06	5.99762e+06
10.907	392.218	1.62862e+06	968304	2.53777e+06	1.15703e+06	2.11457e+06	6.47017e+06	1.16132e+06	2.69011e+06	1.24052e+06	365438	803426	2.16029e+06	873892	954112	1.7147e+06	515683
10.951	405.16	1.72064e+06	3.32868e+06	2.819e+06	1.48003e+06	3.88046e+06	1.13856e+06	3.05605e+06	2.28113e+06	2.05636e+06	1.91986e+06	2.35271e+06	2.09777e+06	1.77968e+06	1.51793e+06	1.69308e+06	1.64723e+06
10.977	435.187	56830.7	57873.4	137574	66213.7	57504.9	111805	56383.9	55760.5	535690	1.82888e+06	54840.8	663956	56094.3	55567.5	615049	53907.2
11.012	864.191	1.3565e+07	9.2693e+06	1.13898e+07	7.95572e+06	1.29665e+07	1.01936e+07	5.79263e+06	9.62644e+06	5.24158e+06	1.79193e+06	3.2084e+06	6.11072e+06	3.68002e+06	3.3296e+06	4.96635e+06	3.38292e+06
11.203	345.097	2.12678e+06	2.46938e+06	1.20295e+06	2.50334e+06	1.28114e+06	570987	3.8915e+06	1.23618e+06	5.33701e+06	2.51386e+06	2.36641e+06	3.09492e+06	2.75664e+06	4.05886e+06	1.51893e+06	1.74592e+06
11.206	437.202	76117.9	58158.8	162031	78887.6	70258.6	380955	58194.9	173305	2.12502e+06	3.76717e+06	60270.3	1.77192e+06	79520.7	91217.4	1.52827e+06	58229.9
11.216	720.661	9.39253e+06	7.04016e+06	6.87009e+06	5.67893e+06	8.23685e+06	4.42311e+06	4.67346e+06	6.61227e+06	3.90796e+06	1.59447e+06	1.75801e+06	4.8291e+06	3.22103e+06	2.91679e+06	3.68926e+06	2.31552e+06
11.244	415.103	6.90868e+06	5.74027e+06	5.7209e+06	4.95599e+06	6.03493e+06	4.32421e+06	8.36592e+06	5.76336e+06	7.71725e+06	4.38815e+06	4.93357e+06	6.33554e+06	6.15471e+06	6.78079e+06	3.83078e+06	3.27836e+06
11.3	619.273	4.01572e+06	3.80052e+06	6.7797e+06	2.40568e+06	5.83145e+06	3.96779e+06	3.7439e+06	6.22734e+06	4.65891e+06	2.04425e+06	3.93249e+06	5.40824e+06	4.47998e+06	4.37506e+06	4.33064e+06	3.53535e+06
11.346	864.19	6.2876e+07	4.23746e+07	5.23556e+07	3.53347e+07	6.62706e+07	5.53455e+07	2.17507e+07	4.91241e+07	2.20069e+07	7.52753e+06	1.20033e+07	2.873e+07	1.81904e+07	1.48352e+07	2.03814e+07	1.47867e+07
11.396	451.103	4.24066e+06	3.77495e+06	3.65676e+06	4.1659e+06	5.40768e+06	1.76196e+06	7.38209e+06	2.61766e+06	3.29024e+06	3.25663e+06	2.78495e+06	3.56413e+06	2.47231e+06	3.50856e+06	2.08139e+06	1.3061e+06
11.417	311.14	3.6997e+06	3.13398e+06	3.08565e+06	2.53372e+06	3.55573e+06	1.70125e+06	1.91057e+06	2.48756e+06	2.15881e+06	971274	1.41071e+06	2.17779e+06	1.95769e+06	1.88217e+06	1.99622e+06	2.13934e+06
11.478	342.098	3.62606e+06	3.2078e+06	4.7095e+06	4.87677e+06	3.61757e+06	2.69121e+06	5.52378e+06	4.19374e+06	4.7535e+06	3.34376e+06	2.72594e+06	1.36143e+06	1.86078e+06	2.28042e+06	633615	1.82588e+06
11.603	1008.22	4.4292e+07	3.00637e+07	3.41947e+07	2.46261e+07	4.81697e+07	4.19138e+07	1.84913e+07	3.47872e+07	1.43815e+07	5.38055e+06	9.22768e+06	1.66339e+07	1.08197e+07	1.02753e+07	1.45993e+07	1.06008e+07
11.63	415.103	3.01049e+07	2.3023e+07	2.43988e+07	2.16452e+07	2.47329e+07	1.52242e+07	3.95733e+07	2.26282e+07	3.49588e+07	1.74763e+07	2.05935e+07	2.79095e+07	2.40377e+07	3.01146e+07	1.58507e+07	1.53989e+07
11.636	577.135	2.88791e+06	3.81836e+06	1.30131e+06	2.79217e+06	1.62583e+06	1.02522e+06	2.98644e+06	1.57183e+06	2.46718e+06	1.72597e+06	1.2502e+06	2.60869e+06	2.09103e+06	2.47493e+06	1.58124e+06	1.18342e+06
11.642	393.176	1.13138e+06	1.31758e+06	1.38283e+06	1.99267e+06	1.13422e+06	990676	1.75947e+06	1.11678e+06	1.14549e+06	1.40341e+06	2.27155e+06	1.56605e+06	2.15134e+06	1.63013e+06	924925	2.26652e+06
11.648	342.098	5.35041e+06	4.43841e+06	7.25179e+06	7.5189e+06	4.96758e+06	4.66318e+06	8.22814e+06	6.7972e+06	7.20238e+06	4.84214e+06	4.11634e+06	2.23069e+06	3.13581e+06	4.12789e+06	1.19307e+06	3.95229e+06
11.773	437.202	49638.8	48719	51374.8	48967.9	52662.9	91599	48736.8	56786.7	548182	725884	46377.7	802309	48847.1	46874.7	634464	46638.2
11.785	612.336	1.00239e+06	130173	1.73907e+06	806082	190288	2.65794e+06	833475	1.36761e+06	1.56731e+06	56179.8	58627.1	3.16517e+06	1.21819e+06	1.19529e+06	2.28432e+06	95414.3
11.847	406.198	6.39503e+06	6.05126e+06	6.93642e+06	4.77763e+06	6.287e+06	5.67617e+06	4.86736e+06	6.30922e+06	6.1268e+06	3.37444e+06	4.57985e+06	6.53611e+06	4.26952e+06	4.36688e+06	6.13185e+06	3.71282e+06
11.872	995.225	145869	322306	1.50149e+06	74839.8	1.56156e+06	1.4196e+06	1.21623e+06	1.70338e+06	5.85098e+06	1.90624e+06	1.70616e+06	3.7751e+06	3.72876e+06	5.75084e+06	3.11093e+06	4.08749e+06
11.903	1152.25	2.51647e+07	1.69433e+07	2.65994e+07	1.46026e+07	3.21756e+07	2.42115e+07	8.98139e+06	1.85644e+07	7.87444e+06	2.90792e+06	5.03342e+06	9.96876e+06	5.94654e+06	4.73129e+06	8.61275e+06	5.74461e+06
11.94	483.246	2.27046e+06	2.19241e+06	4.02875e+06	1.62849e+06	3.19585e+06	3.41681e+06	3.96472e+06	6.64158e+06	3.43007e+06	1.58503e+06	4.37572e+06	8.16536e+06	3.73628e+06	5.68584e+06	5.10998e+06	2.10878e+06
11.964	463.088	904627	1.31124e+06	3.81257e+06	1.07454e+06	3.41645e+06	2.76646e+06	3.70041e+06	3.53653e+06	4.58675e+06	2.15509e+06	2.71266e+06	4.8172e+06	3.92934e+06	4.16943e+06	2.73822e+06	2.1763e+06
11.985	864.191	1.0054e+07	8.61159e+06	8.04832e+06	7.34028e+06	1.23137e+07	1.03493e+07	5.30766e+06	7.78304e+06	4.38717e+06	1.15097e+06	2.37923e+06	5.64695e+06	4.1293e+06	3.19659e+06	3.84891e+06	2.59906e+06
12.109	415.103	2.2545e+07	1.72041e+07	1.79828e+07	1.68902e+07	1.83515e+07	1.14339e+07	2.99716e+07	1.67848e+07	2.60099e+07	1.31589e+07	1.60674e+07	2.10342e+07	1.83464e+07	2.23397e+07	1.18637e+07	1.15953e+07
12.111	514.02	2.21934e+06	1.74813e+06	2.11039e+06	1.9004e+06	1.64957e+06	1.1556e+06	2.99906e+06	1.72839e+06	2.52426e+06	1.23483e+06	1.85572e+06	2.24163e+06	1.8812e+06	2.22407e+06	1.10555e+06	1.00323e+06
12.238	1296.79	4.58713e+06	3.08796e+06	5.10563e+06	2.55483e+06	8.40031e+06	4.78959e+06	1.6518e+06	3.88605e+06	1.32365e+06	605094	1.14759e+06	1.84853e+06	1.22723e+06	692073	1.23789e+06	1.13245e+06
12.3	463.088	8.45347e+06	9.12526e+06	1.33459e+07	1.00558e+07	1.27486e+07	1.15096e+07	1.43418e+07	1.35722e+07	2.4315e+07	1.22318e+07	1.36989e+07	1.65618e+07	9.06087e+06	1.79279e+07	1.91895e+07	2.0459e+07
12.301	575.119	3.9219e+06	3.74132e+06	4.30182e+06	3.27214e+06	3.76129e+06	4.72834e+06	2.91197e+06	4.91488e+06	2.22421e+06	1.93013e+06	2.35398e+06	3.64548e+06	2.81623e+06	3.29408e+06	2.44908e+06	2.6697e+06
12.311	451.103	2.98046e+06	2.76858e+06	2.62144e+06	2.76993e+06	3.36232e+06	1.6789e+06	3.5979e+06	2.18349e+06	2.21019e+06	2.18001e+06	1.83364e+06	2.39927e+06	1.81486e+06	2.22079e+06	1.43139e+06	1.03274e+06
12.358	645.122	3.27435e+06	2.94827e+06	2.09942e+06	2.53995e+06	2.95376e+06	1.79391e+06	2.24313e+06	2.16605e+06	2.04922e+06	1.1275e+06	940680	2.22385e+06	1.93583e+06	1.89963e+06	1.38934e+06	1.41706e+06
12.361	357.122	108962	103190	107307	95512.8	106785	91892	96337.6	93960.8	1.34108e+06	1.04368e+06	80397.7	508075	84977.3	85917.9	96090	75955.6
12.364	577.135	1.16998e+08	1.1343e+08	8.54349e+07	1.01634e+08	1.10217e+08	7.59419e+07	8.67765e+07	8.32694e+07	8.80104e+07	4.59481e+07	4.22688e+07	8.67077e+07	7.23973e+07	6.5774e+07	5.78191e+07	5.07705e+07
12.423	393.176	2.91907e+07	3.46156e+07	3.70452e+07	4.83543e+07	3.04649e+07	2.82781e+07	4.32364e+07	2.9934e+07	3.07384e+07	3.13906e+07	5.69315e+07	3.96953e+07	5.68974e+07	4.38835e+07	2.44036e+07	6.46917e+07
12.466	334.177	1.14519e+06	844529	1.78522e+06	849304	1.53748e+06	2.27716e+06	1.33236e+06	2.01002e+06	1.41515e+06	637078	932733	2.21376e+06	1.18485e+06	1.37819e+06	1.45987e+06	894610
12.5	461.072	81008.4	452624	2.16073e+06	86863	763981	629703	753319	1.06949e+06	1.45708e+06	86430.1	3.95e+06	656685	272471	255937	3.94261e+06	973199
12.504	737.172	1.43894e+06	2.12117e+06	6.80909e+06	970739	7.76824e+06	7.87036e+06	4.61058e+06	8.43179e+06	3.57037e+07	1.307e+07	1.68008e+07	2.98034e+07	2.25619e+07	3.6213e+07	1.86107e+07	1.54905e+07
12.663	357.122	118130	257185	637026	60584.7	285843	3.1655e+06	235275	609166	1.38965e+07	2.97709e+07	165440	1.04006e+07	636823	425768	2.60334e+06	318712
12.665	359.118	61295.6	62772.1	61376.2	59392.5	61614.9	73847.5	60392	64561	487787	1.19571e+06	59859	372275	59941.3	60661.2	76697.9	56233.6
12.697	544.289	2.49548e+06	3.17714e+06	3.09127e+06	2.02252e+06	3.37658e+06	2.46333e+06	3.99967e+06	3.78206e+06	2.89516e+06	2.47761e+06	3.47973e+06	3.90701e+06	3.1389e+06	3.34726e+06	2.59371e+06	1.77852e+06
12.706	475.219	1.53435e+06	1.36357e+06	1.8939e+06	1.43002e+06	1.71606e+06	2.17126e+06	2.19025e+06	2.93402e+06	1.8697e+06	1.13255e+06	2.07863e+06	2.92856e+06	1.61754e+06	2.37422e+06	1.97521e+06	1.16223e+06
12.791	865.198	2.48469e+07	2.45423e+07	1.72288e+07	2.21901e+07	2.67106e+07	1.87922e+07	1.7439e+07	1.97016e+07	1.64173e+07	7.56677e+06	8.19535e+06	1.90997e+07	1.31365e+07	1.40873e+07	1.30387e+07	1.07329e+07
12.821	591.224	2.82307e+06	3.03864e+06	1.7627e+06	1.66845e+06	2.68753e+06	723214	2.63541e+06	2.34878e+06	1.87539e+06	2.38975e+06	3.22228e+06	2.32994e+06	2.50831e+06	2.02838e+06	1.09625e+06	1.55054e+06
12.822	707.162	957831	1.38703e+06	5.46661e+06	732614	6.58047e+06	6.4133e+06	4.12219e+06	6.85629e+06	2.44194e+07	7.9038e+06	7.4899e+06	1.45524e+07	1.69735e+07	2.68143e+07	1.22992e+07	1.90449e+07
12.857	393.176	1.52451e+06	1.3407e+06	1.77612e+06	1.09588e+06	1.45497e+06	2.63872e+06	1.46456e+06	1.89829e+06	2.11946e+06	1.979e+06	860422	3.82986e+06	1.81939e+06	1.78034e+06	2.43719e+06	1.08478e+06
12.919	433.077	8.42226e+06	1.05601e+07	2.10713e+07	1.2073e+07	1.98316e+07	1.98245e+07	2.31005e+07	2.10683e+07	3.13421e+07	1.34082e+07	1.56959e+07	2.72541e+07	2.11695e+07	2.54366e+07	1.87694e+07	1.74692e+07
12.975	865.198	7.73036e+06	7.19193e+06	5.5602e+06	6.06727e+06	6.55321e+06	4.14286e+06	5.41971e+06	5.08825e+06	4.49945e+06	2.54355e+06	2.74436e+06	5.42624e+06	4.12322e+06	4.08284e+06	3.7571e+06	3.09446e+06
13.031	593.151	1.60812e+06	398369	1.33875e+06	4.57865e+06	800203	1.57506e+06	3.10716e+06	2.29224e+06	49491.3	2.65049e+06	101508	312464	3.79631e+06	4.23361e+06	225936	169098
13.038	591.151	3.54506e+06	2.73739e+06	3.64423e+06	6.91685e+06	3.11531e+06	3.34976e+06	5.83237e+06	4.28905e+06	3.42031e+06	4.17626e+06	2.32627e+06	3.05681e+06	6.41425e+06	3.37671e+06	1.72479e+06	2.43129e+06
13.089	326.103	7.27116e+06	8.74225e+06	1.08577e+07	1.2247e+07	8.71704e+06	7.87462e+06	1.40694e+07	1.10831e+07	1.13437e+07	1.00541e+07	7.55295e+06	3.03958e+06	7.10096e+06	6.4128e+06	2.18104e+06	1.32906e+07
13.1	605.166	1.4468e+06	1.09528e+06	1.28044e+06	833752	1.70718e+06	2.52959e+06	992122	1.36823e+06	1.60372e+06	400829	579787	830855	2.1658e+06	866851	882433	1.04349e+06
13.139	195.07	194889	276544	971887	66025.7	320751	758245	176111	369086	3.68852e+06	7.42864e+06	227502	5.59737e+06	89010.1	248391	1.7387e+06	82423.2
13.194	354.203	6.43931e+06	5.19384e+06	4.86012e+06	5.62323e+06	5.01837e+06	2.92995e+06	6.19743e+06	6.33259e+06	6.1055e+06	5.15758e+06	6.21153e+06	7.74821e+06	4.93656e+06	7.03628e+06	5.40612e+06	4.01385e+06
13.262	437.202	54795.7	51786.5	50986.7	50250.1	55505.6	248905	66045	67304.9	1.43788e+06	2.9742e+06	51016.8	2.0252e+06	59495.4	67434.1	1.43409e+06	48414.9
13.297	451.103	1.20399e+06	1.28692e+06	813740	1.15905e+06	1.1545e+06	542540	2.16648e+06	831588	800578	1.59932e+06	1.14506e+06	1.17918e+06	735974	911811	670376	264353
13.501	503.177	2.43878e+06	2.41609e+06	3.25551e+06	2.07102e+06	2.10409e+06	1.97399e+06	2.49209e+06	2.28221e+06	3.56193e+06	1.3064e+06	1.39682e+06	952373	1.26669e+06	1.96844e+06	1.14415e+06	921417
13.54	720.159	9.60588e+06	7.29989e+06	7.79269e+06	7.43322e+06	8.21085e+06	7.74735e+06	4.96686e+06	7.48141e+06	4.55557e+06	1.81464e+06	2.24861e+06	5.44802e+06	3.73353e+06	3.4615e+06	4.18626e+06	3.21415e+06
13.571	575.119	1.47436e+06	1.96109e+06	2.89111e+06	1.68371e+06	2.3302e+06	3.14439e+06	1.50949e+06	3.14423e+06	555388	893396	1.45621e+06	1.45673e+06	1.1086e+06	1.80041e+06	1.37932e+06	1.59971e+06
13.658	489.197	50416.6	124407	75996.1	1.73137e+06	148102	68200.5	885436	127580	4.53726e+06	407705	235766	1.98557e+06	77738.6	365455	246606	616166
13.673	427.16	360929	235943	595124	358582	363285	754218	348545	769017	1.56644e+06	1.32456e+06	243402	1.9404e+06	826080	2.66693e+06	1.66051e+06	261217
13.766	615.151	2.41378e+06	1.7275e+06	1.15408e+06	1.58098e+06	1.45359e+06	600040	1.87443e+06	1.23806e+06	2.87689e+06	911550	965434	1.75672e+06	1.60364e+06	2.03052e+06	797479	975207
13.839	573.104	251246	310480	608716	151924	821587	672783	483794	630550	2.93379e+06	953881	1.29805e+06	3.2119e+06	2.25906e+06	3.13701e+06	1.89812e+06	1.79687e+06
13.857	577.135	2.24707e+06	3.12114e+06	4.36304e+06	2.40549e+06	3.60334e+06	3.59569e+06	2.61088e+06	3.37794e+06	1.49513e+06	1.23452e+06	1.72141e+06	2.39156e+06	2.45464e+06	3.37344e+06	1.63625e+06	2.89307e+06
13.963	1153.26	1.27272e+07	1.27667e+07	1.17982e+07	1.09007e+07	1.45236e+07	1.04173e+07	8.67463e+06	1.00306e+07	7.71469e+06	2.69887e+06	3.78837e+06	9.41949e+06	6.26564e+06	6.04343e+06	6.44685e+06	5.13325e+06
14.068	409.207	148353	149220	183441	144106	152918	215996	150484	140481	1.72378e+06	3.36161e+06	141563	454451	169524	146498	287671	150755
14.275	341.066	1.22512e+06	1.60477e+06	1.4741e+06	1.43579e+06	1.17563e+06	1.75022e+06	1.69947e+06	1.90122e+06	1.60838e+06	1.8664e+06	1.80601e+06	1.85668e+06	1.33924e+06	1.85118e+06	2.01866e+06	1.9848e+06
